# Supplementary material for: Seroprevalence of hepatitis B virus (HBV) and hepatitis C virus (HCV) among human immunodeficiency virus (HIV)-infected patients in an HBV endemic area in Brazil
Source: PLoS One. 2018 Sep 7;13(9):e0203272. doi: 10.1371/journal.pone.0203272 (PMC6128547; doi:10.1371/journal.pone.0203272)
Supplement: S1 Table — N = 1,717 HIV-infected patients. (XLSX) [file pone.0203272.s001.xlsx]

## Sheet: TODOS
numbering	medical_records	patient_sinitials	age	transformed_age_1	transformed_age_2	sex	marital_status	ethnicity	degree_level	transformed_degree_level	sexual_behavior	sexual_partners_12months	transformed_sexual_partners_12months	way_of_acquiring_virus	period_of_diagnosis	transformed_diagnostic_period	anti_HBC	anti_HBs	HIV_HBV	HIV_HBV_positive	HIV_HCV	HIV_monoinfected_vs_HIV_HBV	HIV_monoinfected_vs_HIV_HCV	HIV_monoinfected_vs_Hepatitis	HIV_monoinfected_positive	hepatitis	Alcohol	inhaled_drugs	injectable_drugs	smoker	TCD4_diagnosis	transfusion	tattoo	cd4_diagnosis	cd8_diagnosis	cd4_cd8_diagnosis	HIV_viral_load_LOG
1	914	NFS	37	30-49	2	male	married	brown	≤_ 8_years	1	heterosexual	≤_1	1	sexual	>_5 ANOS	1	reagent		reagent	reagent	non_reactive	HIV_HBV		Hepatitis		reagent	no	no	no	no	>_500	no	no	506	1551	0.326241
2	915	AS	33	30-49	2	male	married		>_ 8_years	2	heterosexual	≤_1	1	sexual	>_5 ANOS	1	reagent	non_reactive	non_reactive		reagent		HIV_HCV	Hepatitis		reagent	no	no	no		>_500			604	2025	0.298272	3.76641
3	916	AAA	31	30-49	2	male	single	white	≤_ 8_years	1	heterosexual			sexual	>_5 ANOS	1	reagent	reagent	non_reactive		non_reactive	HIV_monoinfected	HIV_monoinfected	HIV_monoinfected	Yes	non_reactive	no	no	no	no	between 200-500	no	no	396	1082	0.365989	4.72276
4	918	IOL	46	30-49	2	female	married	brown	≤_ 8_years	1	heterosexual	≤_1	1	sexual	>_5 ANOS	1	reagent	reagent	non_reactive		non_reactive	HIV_monoinfected	HIV_monoinfected	HIV_monoinfected	Yes	non_reactive	no	no	no	no	between 200-500	no	no	278	1696	0.163915	4.98156
5	920	VC	29	18-29	3	male	single	white	>_ 8_years	2	homosexual/bisexual	>_5	3	sexual	>_5 ANOS	1	reagent	reagent	non_reactive		non_reactive	HIV_monoinfected	HIV_monoinfected	HIV_monoinfected	Yes	non_reactive	yes	yes	no	no	between 200-500	no	no	317	1809	0.175235	4.95278
6	921	WLR	21	18-29	3	male	single	white			heterosexual			sexual	>_5 ANOS	1	non_reactive	reagent	non_reactive		reagent		HIV_HCV	Hepatitis		reagent	yes	yes	no	yes	between 200-500	no	no	200	521	0.383877	5.13672
7	922	JMS	33	30-49	2	male	single	brown	>_ 8_years	2	homosexual/bisexual	>_5	3	sexual	>_5 ANOS	1	reagent	reagent	non_reactive		non_reactive	HIV_monoinfected	HIV_monoinfected	HIV_monoinfected	Yes	non_reactive	no	no	yes	no	<200	no	yes	65	1996	0.0325651	3.55685
8	923	CB	19	18-29	3	female	married	white	≤_ 8_years	1	heterosexual	≤_1	1	sexual	>_5 ANOS	1	non_reactive	non_reactive	non_reactive		non_reactive	HIV_monoinfected	HIV_monoinfected	HIV_monoinfected	Yes	non_reactive	no	no	no	no	between 200-500	no	no	403	1292	0.31192	4.77058
9	924	JSA	53	>_50	1	male	divorced	white	≤_ 8_years	1	heterosexual			sexual	>_5 ANOS	1	non_reactive	non_reactive	non_reactive		reagent		HIV_HCV	Hepatitis		reagent	yes	no	no	no	<200	no	no	98	1328	0.0737952
10	925	SFN	32	30-49	2	female	married	white	>_ 8_years	2	heterosexual	2 to 5	2	sexual	>_5 ANOS	1	reagent	reagent	non_reactive		non_reactive	HIV_monoinfected	HIV_monoinfected	HIV_monoinfected	Yes	non_reactive	no	no	no	no	between 200-500	no	no	373	401	0.930175	4.02465
11	926	VS	24	18-29	3	male	married	white	≤_ 8_years	1	heterosexual	2 to 5	2	sexual	>_5 ANOS	1	reagent	reagent	non_reactive		non_reactive	HIV_monoinfected	HIV_monoinfected	HIV_monoinfected	Yes	non_reactive	no	no	no	no	>_500	no	no	719	549	1.30965	4.31266
12	929	MFR	33	30-49	2	female	married	white	>_ 8_years	2	heterosexual	≤_1	1	sexual	>_5 ANOS	1	reagent	non_reactive	reagent	reagent	non_reactive	HIV_HBV		Hepatitis		reagent	no	no	no	yes	between 200-500	no	no	257	616	0.417208	4.43457
13	930	RMB	30	30-49	2	male	married	other	≤_ 8_years	1	heterosexual	2 to 5	2	sexual	>_5 ANOS	1	non_reactive		non_reactive		non_reactive	HIV_monoinfected	HIV_monoinfected	HIV_monoinfected	Yes	non_reactive	no	no	no	no	<200	no	no	28	245	0.114286	3.60362
14	931	IC	29	18-29	3	female	single	white	≤_ 8_years	1	heterosexual	>_5	3	sexual	>_5 ANOS	1	non_reactive	non_reactive	non_reactive		non_reactive	HIV_monoinfected	HIV_monoinfected	HIV_monoinfected	Yes	non_reactive	no	no	no	no	<200	no	no	28	1030	0.0271845	3.62524
15	933	IS	25	18-29	3	female	widower	white	≤_ 8_years	1	heterosexual	≤_1	1	sexual	>_5 ANOS	1	non_reactive	non_reactive	non_reactive		reagent		HIV_HCV	Hepatitis		reagent	yes	yes	no	no		yes	no
16	934	ARF	28	18-29	3	male	single	white	>_ 8_years	2	heterosexual	≤_1	1	sexual	>_5 ANOS	1	non_reactive	reagent	non_reactive		non_reactive	HIV_monoinfected	HIV_monoinfected	HIV_monoinfected	Yes	non_reactive	no	no	no	no	between 200-500	no	no	461	945	0.487831	3.66549
17	936	JSF	50	>_50	1	male	divorced	white	≤_ 8_years	1	heterosexual	≤_1	1	sexual	>_5 ANOS	1	reagent		non_reactive		non_reactive	HIV_monoinfected	HIV_monoinfected	HIV_monoinfected	Yes	non_reactive	no	no	no	yes	between 200-500	no		247	631	0.391442	3.6843
18	937	AMR	45	30-49	2	female	widower	white			heterosexual	≤_1	1	sexual	>_5 ANOS	1	reagent	reagent	non_reactive		non_reactive	HIV_monoinfected	HIV_monoinfected	HIV_monoinfected	Yes	non_reactive	yes	no	no	yes	>_500	no	no	588	493	1.1927	3.59934
19	938	ISAT	46	30-49	2	female	married	white	>_ 8_years	2	heterosexual			sexual	>_5 ANOS	1	non_reactive		non_reactive		non_reactive	HIV_monoinfected	HIV_monoinfected	HIV_monoinfected	Yes	non_reactive	no	no	no	no	between 200-500	no	no	304			3.53782
20	939	DAS	31	30-49	2	male	single	white	>_ 8_years	2	homosexual/bisexual			sexual	>_5 ANOS	1	non_reactive	non_reactive	non_reactive		non_reactive	HIV_monoinfected	HIV_monoinfected	HIV_monoinfected	Yes	non_reactive	no	no	no	no	<200	no	no	123	1388	0.0886167	4.18359
21	941	NRS	30	30-49	2	female	married	white	≤_ 8_years	1	heterosexual	≤_1	1	sexual	>_5 ANOS	1	non_reactive	reagent	non_reactive		non_reactive	HIV_monoinfected	HIV_monoinfected	HIV_monoinfected	Yes	non_reactive	no	no	no	no	>_500	no	no	967	1034	0.935203	3.90775
22	942	ABS	16	0-17	4	female	single	white	≤_ 8_years	1	heterosexual	≤_1	1	sexual	>_5 ANOS	1	non_reactive	non_reactive	non_reactive		non_reactive	HIV_monoinfected	HIV_monoinfected	HIV_monoinfected	Yes	non_reactive	no	no	no	no	>_500	no	no	640	849	0.753828	3.9787
23	946	VAG	30	30-49	2	male	single	white	≤_ 8_years	1	homosexual/bisexual	≤_1	1	sexual	>_5 ANOS	1	reagent	reagent	non_reactive		non_reactive	HIV_monoinfected	HIV_monoinfected	HIV_monoinfected	Yes	non_reactive	no	no	no	no	<200	no	no	61	1553	0.0392788	4.22262
24	947	MEB	23	18-29	3	female	married	white	>_ 8_years	2	heterosexual	>_5	3	sexual	>_5 ANOS	1	non_reactive	non_reactive	non_reactive		non_reactive	HIV_monoinfected	HIV_monoinfected	HIV_monoinfected	Yes	non_reactive	no	no	no	no	between 200-500	no	yes	250	385	0.649351	4.25843
25	948	ESP	37	30-49	2	female	married	white			heterosexual	≤_1	1	sexual	>_5 ANOS	1	non_reactive	non_reactive	non_reactive		non_reactive	HIV_monoinfected	HIV_monoinfected	HIV_monoinfected	Yes	non_reactive	no	no	no	yes	<200	no	no	143	1763	0.0811117	4.32225
26	949	OSI	46	30-49	2	male	widower	white	≤_ 8_years	1	heterosexual			sexual	>_5 ANOS	1		non_reactive	non_reactive		non_reactive	HIV_monoinfected	HIV_monoinfected	HIV_monoinfected	Yes	non_reactive	no	no	no	no	between 200-500	no	no	380			4.40323
27	950	FMM	21	18-29	3	female	married	white	>_ 8_years	2	heterosexual	≤_1	1	sexual	>_5 ANOS	1	non_reactive	reagent	non_reactive		non_reactive	HIV_monoinfected	HIV_monoinfected	HIV_monoinfected	Yes	non_reactive	no	no	no	no	>_500	no	no	782	885	0.883616	3.53199
28	951	ADL	55	>_50	1	female	widower	white	≤_ 8_years	1	heterosexual	≤_1	1	sexual	>_5 ANOS	1	reagent	reagent	non_reactive		non_reactive	HIV_monoinfected	HIV_monoinfected	HIV_monoinfected	Yes	non_reactive	no	no	no	no	<200	no	no	148	673	0.219911	4.72447
29	952	AMS	16	0-17	4	female	married	white	≤_ 8_years	1	heterosexual	2 to 5	2	sexual	>_5 ANOS	1	non_reactive	non_reactive	non_reactive		non_reactive	HIV_monoinfected	HIV_monoinfected	HIV_monoinfected	Yes	non_reactive	no	no	no	no	>_500	no	no	793	995	0.796985	3.66885
30	953	MSOS	35	30-49	2	female	married	brown	≤_ 8_years	1	heterosexual	≤_1	1	sexual	>_5 ANOS	1	non_reactive	non_reactive	non_reactive		non_reactive	HIV_monoinfected	HIV_monoinfected	HIV_monoinfected	Yes	non_reactive	no	no	no	no	>_500	no	no	797	1884	0.423036	4.3827
31	954	ALD	41	30-49	2	male	married	white	≤_ 8_years	1	heterosexual	2 to 5	2	sexual	>_5 ANOS	1	reagent	reagent	non_reactive		non_reactive	HIV_monoinfected	HIV_monoinfected	HIV_monoinfected	Yes	non_reactive	no	no	no	no	<200	no	no	67	738	0.0907859	3.59378
32	955	ADR	54	>_50	1	male	single	white	≤_ 8_years	1	heterosexual	2 to 5	2	sexual	>_5 ANOS	1	reagent	non_reactive	non_reactive		non_reactive	HIV_monoinfected	HIV_monoinfected	HIV_monoinfected	Yes	non_reactive	no	no	no	no	between 200-500	no	no	462	532	0.868421	3.53895
33	956	TLN	46	30-49	2	female	married	brown	≤_ 8_years	1	heterosexual	≤_1	1	sexual	>_5 ANOS	1	reagent	non_reactive	reagent	reagent	non_reactive	HIV_HBV		Hepatitis		reagent	yes	no	no	no	>_500	no	no	586	733	0.799454	3.66087
34	957	NASL	29	18-29	3	female	married	white	≤_ 8_years	1	heterosexual	≤_1	1	sexual	>_5 ANOS	1	non_reactive	reagent	non_reactive		non_reactive	HIV_monoinfected	HIV_monoinfected	HIV_monoinfected	Yes	non_reactive	no	no	no	no	between 200-500	no	no	397	1295	0.306564	4.58073
35	959	GO	30	30-49	2	male	married	brown	≤_ 8_years	1	heterosexual	≤_1	1	sexual	>_5 ANOS	1	reagent	reagent	non_reactive		non_reactive	HIV_monoinfected	HIV_monoinfected	HIV_monoinfected	Yes	non_reactive	no	no	no	yes	>_500	no	no	694	1114	0.62298	3.91297
36	961	AS	46	30-49	2	male	married	white	≤_ 8_years	1	heterosexual	≤_1	1	sexual	>_5 ANOS	1			reagent	reagent	non_reactive	HIV_HBV		Hepatitis		reagent	no	no	no	yes	between 200-500	no	no	387	722	0.536011	4.54158
37	962	AM	38	30-49	2	male	married	white	≤_ 8_years	1	heterosexual	2 to 5	2	sexual	>_5 ANOS	1	reagent	non_reactive	non_reactive		non_reactive	HIV_monoinfected	HIV_monoinfected	HIV_monoinfected	Yes	non_reactive	yes	no	no	no	<200	no	no	125	1645	0.0759878	3.66549
38	963	LAM	31	30-49	2	male	single	white	>_ 8_years	2	homosexual/bisexual			sexual	>_5 ANOS	1	non_reactive	reagent	non_reactive		non_reactive	HIV_monoinfected	HIV_monoinfected	HIV_monoinfected	Yes	non_reactive	no	no	no	no	>_500	no	no	932	462	2.01732	2.85794
39	964	ISQ	26	18-29	3	female	single	white	≤_ 8_years	1	heterosexual			sexual	>_5 ANOS	1	non_reactive	non_reactive	non_reactive		non_reactive	HIV_monoinfected	HIV_monoinfected	HIV_monoinfected	Yes	non_reactive	no	no	no	no	between 200-500	no	no	315	2069	0.152247	4.92864
40	965	JRH	43	30-49	2	male	married	brown	>_ 8_years	2	heterosexual	>_5	3	sexual	>_5 ANOS	1	non_reactive	non_reactive	non_reactive		non_reactive	HIV_monoinfected	HIV_monoinfected	HIV_monoinfected	Yes	non_reactive	yes	no	no	no	<200	no	no	120	1663	0.0721587	3.70773
41	966	ZRF	42	30-49	2	female	single	black	≤_ 8_years	1	heterosexual	≤_1	1	sexual	>_5 ANOS	1	reagent	reagent	non_reactive		non_reactive	HIV_monoinfected	HIV_monoinfected	HIV_monoinfected	Yes	non_reactive	no	no	no	no	>_500	no	no	658	1763	0.373227	4.46181
42	967	VCB	28	18-29	3	female	single	white	>_ 8_years	2	heterosexual	≤_1	1	sexual	>_5 ANOS	1	non_reactive	reagent	non_reactive		non_reactive	HIV_monoinfected	HIV_monoinfected	HIV_monoinfected	Yes	non_reactive	no	no	no	no	between 200-500	no	no	340	1704	0.199531	4.76184
43	968	IL	25	18-29	3	female	single	white	>_ 8_years	2	heterosexual	2 to 5	2	sexual	>_5 ANOS	1	non_reactive	non_reactive	non_reactive		non_reactive	HIV_monoinfected	HIV_monoinfected	HIV_monoinfected	Yes	non_reactive	no	no	no	no	>_500	no	no	631	1006	0.627237	3.90169
44	969	IPS	28	18-29	3	male	single	white	>_ 8_years	2	homosexual/bisexual	>_5	3	sexual	>_5 ANOS	1	non_reactive	non_reactive	non_reactive		non_reactive	HIV_monoinfected	HIV_monoinfected	HIV_monoinfected	Yes	non_reactive	no	no	no	no	between 200-500	no	no	371	1013	0.366239	4.4818
45	970	RM	29	18-29	3	female	married	white	>_ 8_years	2	heterosexual	≤_1	1	sexual	>_5 ANOS	1	non_reactive	non_reactive	non_reactive		non_reactive	HIV_monoinfected	HIV_monoinfected	HIV_monoinfected	Yes	non_reactive	no	no	no	no	between 200-500	no	no	279	746	0.373995	4.44988
46	971	RCF	42	30-49	2	male	married	white	>_ 8_years	2	heterosexual	≤_1	1	sexual	>_5 ANOS	1	non_reactive	reagent	non_reactive		non_reactive	HIV_monoinfected	HIV_monoinfected	HIV_monoinfected	Yes	non_reactive	no	no	no	no	>_500	no	no	814	1012	0.804348	3.65533
47	972	MJR	23	18-29	3	female	married	white	≤_ 8_years	1	heterosexual	>_5	3	sexual	>_5 ANOS	1	reagent	reagent	non_reactive		non_reactive	HIV_monoinfected	HIV_monoinfected	HIV_monoinfected	Yes	non_reactive	no	yes	no	no	>_500	no	no	564	1330	0.42406	4.382
48	973	RJGL	40	30-49	2	male	divorced	white	≤_ 8_years	1	heterosexual	≤_1	1	sexual	>_5 ANOS	1	non_reactive	non_reactive	non_reactive		non_reactive	HIV_monoinfected	HIV_monoinfected	HIV_monoinfected	Yes	non_reactive	no		no		between 200-500			279	963	0.28972	4.60363
49	975	SP	44	30-49	2	male	divorced	white	>_ 8_years	2	homosexual/bisexual	>_5	3	sexual	>_5 ANOS	1	non_reactive	non_reactive	non_reactive		non_reactive	HIV_monoinfected	HIV_monoinfected	HIV_monoinfected	Yes	non_reactive	yes	no	no	no	<200	no	no	99	1766	0.0560589	3.83335
50	976	EAL	27	18-29	3	female	single	white	≤_ 8_years	1	heterosexual	>_5	3	sexual	>_5 ANOS	1	non_reactive	non_reactive	non_reactive		non_reactive	HIV_monoinfected	HIV_monoinfected	HIV_monoinfected	Yes	non_reactive	yes	no	no	no	>_500	no	no	556	560	0.992857	3.47436
51	979	SR	30	30-49	2	female	single	brown	≤_ 8_years	1	heterosexual			sexual	>_5 ANOS	1	non_reactive	non_reactive	non_reactive		non_reactive	HIV_monoinfected	HIV_monoinfected	HIV_monoinfected	Yes	non_reactive	no	no	no	no	between 200-500	no	no	267	1466	0.182128	4.81408
52	981	SRF	25	18-29	3	female	single	white	≤_ 8_years	1	heterosexual	2 to 5	2	sexual	>_5 ANOS	1	non_reactive	non_reactive	non_reactive		non_reactive	HIV_monoinfected	HIV_monoinfected	HIV_monoinfected	Yes	non_reactive	yes	no	no	no	between 200-500	no	no	348	1350	0.257778	3.96933
53	982	JS	27	18-29	3	male	single	white	>_ 8_years	2	homosexual/bisexual	>_5	3	sexual	>_5 ANOS	1	non_reactive	non_reactive	non_reactive		non_reactive	HIV_monoinfected	HIV_monoinfected	HIV_monoinfected	Yes	non_reactive	no	no	no	no	between 200-500	no	no	212	1856	0.114224	3.57516
54	984	AG	34	30-49	2	male	divorced	white	>_ 8_years	2	heterosexual			sexual	>_5 ANOS	1	non_reactive	non_reactive	non_reactive		non_reactive	HIV_monoinfected	HIV_monoinfected	HIV_monoinfected	Yes	non_reactive	yes	no	no	yes	between 200-500	no	no	368	936	0.393162	4.42862
55	985	male	36	30-49	2	female	single	white	≤_ 8_years	1	heterosexual			sexual	>_5 ANOS	1	non_reactive	non_reactive	non_reactive		non_reactive	HIV_monoinfected	HIV_monoinfected	HIV_monoinfected	Yes	non_reactive	no	no	no	no	<200	no	no	66	3583	0.0184203	3.97231
56	987	NJLL	40	30-49	2	female	widower	white	≤_ 8_years	1	heterosexual	≤_1	1	sexual	>_5 ANOS	1	reagent	non_reactive	non_reactive		non_reactive	HIV_monoinfected	HIV_monoinfected	HIV_monoinfected	Yes	non_reactive	no	no	no	yes	>_500	no	no	728	1357	0.536478	4.15731
57	990	LCS	23	18-29	3	male	single	white	>_ 8_years	2	heterosexual	>_5	3	sexual	>_5 ANOS	1	non_reactive	non_reactive	non_reactive		non_reactive	HIV_monoinfected	HIV_monoinfected	HIV_monoinfected	Yes	non_reactive	no	no	no	no	>_500	no	no	513	1151	0.445699	4.347
58	991	JÁ	31	30-49	2	female	single	white	≤_ 8_years	1	heterosexual	2 to 5	2	sexual	>_5 ANOS	1	reagent	reagent	non_reactive		non_reactive	HIV_monoinfected	HIV_monoinfected	HIV_monoinfected	Yes	non_reactive	no	no	no	yes	between 200-500	no	no	235	1201	0.19567	4.79229
59	992	RM	32	30-49	2	male	married	brown	>_ 8_years	2	heterosexual			sexual	>_5 ANOS	1	non_reactive	reagent	non_reactive		non_reactive	HIV_monoinfected	HIV_monoinfected	HIV_monoinfected	Yes	non_reactive					>_500			720	847	0.850059	3.60076
60	993	WVS	39	30-49	2	male	married	brown	≤_ 8_years	1	heterosexual	≤_1	1	sexual	>_5 ANOS	1	reagent	non_reactive	non_reactive		non_reactive	HIV_monoinfected	HIV_monoinfected	HIV_monoinfected	Yes	non_reactive	no	no	no	no	<200	no	no	137	2002	0.0684316	3.70856
61	994	EJ	39	30-49	2	female	married	white	≤_ 8_years	1	heterosexual	≤_1	1	sexual	>_5 ANOS	1	non_reactive	non_reactive	non_reactive		non_reactive	HIV_monoinfected	HIV_monoinfected	HIV_monoinfected	Yes	non_reactive	no	no	no	no	>_500	no	no	1121	1371	0.817651	2.83187
62	997	NJS	35	30-49	2	male	single	white	>_ 8_years	2				sexual	>_5 ANOS	1	reagent	non_reactive	non_reactive		non_reactive	HIV_monoinfected	HIV_monoinfected	HIV_monoinfected	Yes	non_reactive					<200	no	no	113	1132	0.0998233	3.5844
63	999	SGP	45	30-49	2	male	divorced	white	≤_ 8_years	1	heterosexual			sexual	>_5 ANOS	1	non_reactive	non_reactive	non_reactive		non_reactive	HIV_monoinfected	HIV_monoinfected	HIV_monoinfected	Yes	non_reactive	yes	no	no	yes	>_500	no	no	975	1134	0.859788	3.58467
64	1002	MP	30	30-49	2	female	single	white	≤_ 8_years	1	heterosexual			sexual	>_5 ANOS	1	non_reactive	reagent	non_reactive		non_reactive	HIV_monoinfected	HIV_monoinfected	HIV_monoinfected	Yes	non_reactive	yes	no	no	no	>_500	no	no	808	542	1.49077	2.97497
65	1003	OAS	28	18-29	3	male	married	black	>_ 8_years	2	heterosexual			sexual	>_5 ANOS	1	non_reactive	non_reactive	non_reactive		non_reactive	HIV_monoinfected	HIV_monoinfected	HIV_monoinfected	Yes	non_reactive	no	no	no	no	between 200-500	no	no	389	733	0.530696	4.16747
66	1004	DRK	20	18-29	3	male	married	white	>_ 8_years	2	homosexual/bisexual	≤_1	1	sexual	>_5 ANOS	1	non_reactive	reagent	non_reactive		non_reactive	HIV_monoinfected	HIV_monoinfected	HIV_monoinfected	Yes	non_reactive	no	no	no	no	between 200-500	no	yes	268	1161	0.230835	4.00448
67	1005	AJS	16	0-17	4	male	single	white	≤_ 8_years	1	heterosexual	>_5	3	sexual	>_5 ANOS	1	reagent	non_reactive	non_reactive		non_reactive	HIV_monoinfected	HIV_monoinfected	HIV_monoinfected	Yes	non_reactive	yes	yes	no	yes	between 200-500	no	no	231	1384	0.166908	4.86964
68	1006	EE	22	18-29	3	male	married	white	≤_ 8_years	1	heterosexual	>_5	3	sexual	>_5 ANOS	1	reagent	non_reactive	non_reactive		non_reactive	HIV_monoinfected	HIV_monoinfected	HIV_monoinfected	Yes	non_reactive	yes	yes	no	yes	between 200-500	no	no	289	1501	0.192538	4.80409
69	1007	CLD	23	18-29	3	female	single	white	>_ 8_years	2	heterosexual	≤_1	1	sexual	>_5 ANOS	1	non_reactive	non_reactive	non_reactive		non_reactive	HIV_monoinfected	HIV_monoinfected	HIV_monoinfected	Yes	non_reactive	no	no	no	yes	>_500	no	no	830	872	0.951835	3.48073
70	1008	NPC	27	18-29	3	female	divorced	white	≤_ 8_years	1	heterosexual	2 to 5	2	sexual	>_5 ANOS	1	reagent	reagent	non_reactive		non_reactive	HIV_monoinfected	HIV_monoinfected	HIV_monoinfected	Yes	non_reactive	no	no	no	no	>_500	no	no	1042	1436	0.725627	3.7485
71	1009	RLCC	35	30-49	2	female	married	white	≤_ 8_years	1	heterosexual	≤_1	1	sexual	>_5 ANOS	1	non_reactive	reagent	non_reactive		non_reactive	HIV_monoinfected	HIV_monoinfected	HIV_monoinfected	Yes	non_reactive	no	no	no	yes	>_500	no	no	549	1191	0.460957	4.30397
72	1012	SLS	23	18-29	3	male	married	white	≤_ 8_years	1	heterosexual	2 to 5	2	sexual	>_5 ANOS	1	reagent	non_reactive	non_reactive		non_reactive	HIV_monoinfected	HIV_monoinfected	HIV_monoinfected	Yes	non_reactive	yes	no	no	yes	>_500	no	no	620	1382	0.448625	4.33714
73	1013	LP	45	30-49	2	male	married	white	≤_ 8_years	1	heterosexual	≤_1	1	sexual	>_5 ANOS	1	reagent	reagent	non_reactive		non_reactive	HIV_monoinfected	HIV_monoinfected	HIV_monoinfected	Yes	non_reactive	yes	no	no	yes	between 200-500	no	no	354	1097	0.322698	4.55628
74	1014	IFSC	37	30-49	2	female	married	white	≤_ 8_years	1	heterosexual	≤_1	1	sexual	>_5 ANOS	1	non_reactive	non_reactive	non_reactive		non_reactive	HIV_monoinfected	HIV_monoinfected	HIV_monoinfected	Yes	non_reactive	no	no	no	no	>_500	no	no	821	539	1.52319	2.96473
75	1015	RBF	36	30-49	2	female	single	white	≤_ 8_years	1	heterosexual	≤_1	1	sexual	>_5 ANOS	1	reagent	reagent	non_reactive		non_reactive	HIV_monoinfected	HIV_monoinfected	HIV_monoinfected	Yes	non_reactive	no	no	no	no	>_500	no	no	974	794	1.2267	3.10924
76	1016	CC	35	30-49	2	male	married	white	≤_ 8_years	1	heterosexual	≤_1	1	sexual	>_5 ANOS	1	reagent	reagent	non_reactive		non_reactive	HIV_monoinfected	HIV_monoinfected	HIV_monoinfected	Yes	non_reactive					<200			25	189	0.132275	4.97304
77	1017	NRSZ	37	30-49	2	female	married	white			heterosexual	≤_1	1	sexual	>_5 ANOS	1	reagent	non_reactive	non_reactive		non_reactive	HIV_monoinfected	HIV_monoinfected	HIV_monoinfected	Yes	non_reactive	no	no	no	no	between 200-500	no	no	491	1240	0.395968	4.42726
78	1019	AAR	29	18-29	3	female	single	white	≤_ 8_years	1	heterosexual	2 to 5	2	sexual	>_5 ANOS	1	non_reactive	non_reactive	non_reactive		non_reactive	HIV_monoinfected	HIV_monoinfected	HIV_monoinfected	Yes	non_reactive	no	no	no	no	between 200-500	no	no	348	1237	0.281326	4.62634
79	1021	LMC	27	18-29	3	female	single	white	≤_ 8_years	1	heterosexual	≤_1	1	sexual	>_5 ANOS	1	reagent	non_reactive	reagent	reagent	non_reactive	HIV_HBV		Hepatitis		reagent	no	no	no	no	between 200-500	no	no	310	992	0.3125	3.17026
80	1022	PJB	33	30-49	2	male	single	white	>_ 8_years	2	homosexual/bisexual	>_5	3	sexual	>_5 ANOS	1	non_reactive	non_reactive	non_reactive		non_reactive	HIV_monoinfected	HIV_monoinfected	HIV_monoinfected	Yes	non_reactive	no	no	no	no	between 200-500	no	no	320	1342	0.23845	3.98391
81	1023	JCS	31	30-49	2	male	married	white	≤_ 8_years	1	heterosexual	>_5	3	sexual	>_5 ANOS	1	non_reactive	non_reactive	non_reactive		non_reactive	HIV_monoinfected	HIV_monoinfected	HIV_monoinfected	Yes	non_reactive	yes	no	no	yes	<200	no	no	78	1755	0.0444444	3.87496
82	1025	RSL	30	30-49	2	female	single	white	≤_ 8_years	1	heterosexual			sexual	>_5 ANOS	1	non_reactive	non_reactive	non_reactive		non_reactive	HIV_monoinfected	HIV_monoinfected	HIV_monoinfected	Yes	non_reactive					<200			175	1038	0.168593	4.86439
83	1029	FAP	39	30-49	2	male	married	white	>_ 8_years	2	homosexual/bisexual	≤_1	1	sexual	>_5 ANOS	1	reagent	reagent	non_reactive		non_reactive	HIV_monoinfected	HIV_monoinfected	HIV_monoinfected	Yes	non_reactive	no	no	no	yes	>_500	no	yes	707	1295	0.545946	4.08404
84	1030	ERR	11	0-17	4	male	married	white	≤_ 8_years	1	heterosexual	≤_1	1	sexual	>_5 ANOS	1	reagent	reagent	non_reactive		non_reactive	HIV_monoinfected	HIV_monoinfected	HIV_monoinfected	Yes	non_reactive	yes	yes	no	yes	>_500	no	yes	764	1203	0.635079	3.88389
85	1031	OPL	31	30-49	2	female	single	white	>_ 8_years	2	heterosexual	≤_1	1	sexual	>_5 ANOS	1	non_reactive	non_reactive	non_reactive		non_reactive	HIV_monoinfected	HIV_monoinfected	HIV_monoinfected	Yes	non_reactive	no	no	no	no	between 200-500	no	yes	459	763	0.601573	3.96722
86	1033	MRAB	26	18-29	3	female	widower	white	≤_ 8_years	1	heterosexual	≤_1	1	sexual	>_5 ANOS	1	non_reactive	non_reactive	non_reactive		non_reactive	HIV_monoinfected	HIV_monoinfected	HIV_monoinfected	Yes	non_reactive	no	no	no	no	>_500	no	no	506	921	0.549403	4.07522
87	1035	AAS	27	18-29	3	male	single	white	≤_ 8_years	1	heterosexual			sexual	>_5 ANOS	1	non_reactive	non_reactive	non_reactive		non_reactive	HIV_monoinfected	HIV_monoinfected	HIV_monoinfected	Yes	non_reactive	no	no	no	no	<200	no	no	155	1041	0.148895	4.94842
88	1036	JAS	48	30-49	2	male	married	white	>_ 8_years	2	heterosexual	≤_1	1	sexual	>_5 ANOS	1	reagent	reagent	non_reactive		non_reactive	HIV_monoinfected	HIV_monoinfected	HIV_monoinfected	Yes	non_reactive	no	no	no	no	between 200-500	no	no	478	1136	0.420775	4.38727
89	1037	VM	22	18-29	3	female	married	white	>_ 8_years	2	heterosexual	≤_1	1	sexual	>_5 ANOS	1	reagent	non_reactive	non_reactive		non_reactive	HIV_monoinfected	HIV_monoinfected	HIV_monoinfected	Yes	non_reactive	no	no	no	no	>_500	no	no	596	1436	0.415042	4.39206
90	1038	TWL	63	>_50	1	male	single	white	≤_ 8_years	1	heterosexual			sexual	>_5 ANOS	1	reagent	reagent	non_reactive		non_reactive	HIV_monoinfected	HIV_monoinfected	HIV_monoinfected	Yes	non_reactive	yes	no	no	no	between 200-500	no	no	256	646	0.396285	4.42726
91	1041	APR	26	18-29	3	female	single	white	≤_ 8_years	1	heterosexual	>_5	3	sexual	>_5 ANOS	1	reagent	reagent	non_reactive		non_reactive	HIV_monoinfected	HIV_monoinfected	HIV_monoinfected	Yes	non_reactive	no	no	no	no	>_500	no	no	962	1886	0.510074	4.20164
92	1042	AS	21	18-29	3	male	single	white			heterosexual	≤_1	1	sexual	>_5 ANOS	1	non_reactive	non_reactive	non_reactive		non_reactive	HIV_monoinfected	HIV_monoinfected	HIV_monoinfected	Yes	non_reactive	no	no	yes	yes		no	yes
93	1044	MCA	39	30-49	2	female	divorced	white	≤_ 8_years	1	heterosexual			sexual	>_5 ANOS	1	non_reactive	non_reactive	non_reactive		non_reactive	HIV_monoinfected	HIV_monoinfected	HIV_monoinfected	Yes	non_reactive	no	no	no	no	>_500	no	no	649	980	0.662245	1.66745
94	1045	ON	49	30-49	2	male	married	white	>_ 8_years	2	heterosexual	≤_1	1	sexual	>_5 ANOS	1	non_reactive	non_reactive	non_reactive		non_reactive	HIV_monoinfected	HIV_monoinfected	HIV_monoinfected	Yes	non_reactive	no	no	no	no	>_500	no	no	505	2078	0.243022	3.97255
95	1047	JCM	42	30-49	2	male	divorced	white	≤_ 8_years	1	heterosexual			sexual	>_5 ANOS	1	non_reactive	non_reactive	non_reactive		non_reactive	HIV_monoinfected	HIV_monoinfected	HIV_monoinfected	Yes	non_reactive	yes	no	no	no	between 200-500	no	no	330	907	0.363837	4.19605
96	1048	MLP	39	30-49	2	female	divorced	white	≤_ 8_years	1	heterosexual			sexual	>_5 ANOS	1	reagent		reagent	reagent	non_reactive	HIV_HBV		Hepatitis		reagent	no	no	no		>_500	no	no	621	918	0.676471	4.12057
97	1050	NL	40	30-49	2	female	married	white	≤_ 8_years	1	heterosexual	>_5	3	sexual	>_5 ANOS	1		reagent	non_reactive		non_reactive	HIV_monoinfected	HIV_monoinfected	HIV_monoinfected	Yes	non_reactive	yes	no	no	yes	>_500	no	no	914	1190	0.768067	3.72032
98	1052	MSB	18	18-29	3	female	married	brown	≤_ 8_years	1	heterosexual	≤_1	1	sexual	>_5 ANOS	1	non_reactive	reagent	non_reactive		non_reactive	HIV_monoinfected	HIV_monoinfected	HIV_monoinfected	Yes	non_reactive	no	no	no	yes	>_500	no	no	510	306	1.66667	2.96755
99	1053	DFS	0	0-17	4	male	single	white	≤_ 8_years	1	heterosexual			OUTROS	>_5 ANOS	1			non_reactive		non_reactive	HIV_monoinfected	HIV_monoinfected	HIV_monoinfected	Yes	non_reactive	no	no	no	no	>_500	no	no	528	901	0.586016	4.03547
100	1054	GF	50	>_50	1	male	married	white			heterosexual	≤_1	1	sexual	>_5 ANOS	1	reagent	non_reactive	reagent	reagent	non_reactive	HIV_HBV		Hepatitis		reagent	no	no	no	no	between 200-500	no	no	468	778	0.601542	4.27184
101	1055	MSMO	36	30-49	2	female	married	white	>_ 8_years	2	heterosexual	≤_1	1	sexual	>_5 ANOS	1	non_reactive	reagent	non_reactive		non_reactive	HIV_monoinfected	HIV_monoinfected	HIV_monoinfected	Yes	non_reactive	no	no	no	no	>_500	no	no	941	887	1.06088	3.31302
102	1056	JAL	17	0-17	4	male	single		≤_ 8_years	1	heterosexual			sexual	>_5 ANOS	1	non_reactive	non_reactive	non_reactive		non_reactive	HIV_monoinfected	HIV_monoinfected	HIV_monoinfected	Yes	non_reactive	no	no	no	no	>_500	no	yes	621	766	0.810705	3.62325
103	1057	GTA	28	18-29	3	male	married	brown	>_ 8_years	2	heterosexual	≤_1	1	sexual	>_5 ANOS	1	reagent	reagent	non_reactive		non_reactive	HIV_monoinfected	HIV_monoinfected	HIV_monoinfected	Yes	non_reactive	no	no	no	yes	between 200-500	no	no	428	996	0.429719	4.35731
104	1061	MAB	38	30-49	2	male	married	white	≤_ 8_years	1	heterosexual	2 to 5	2	sexual	>_5 ANOS	1	reagent	non_reactive	non_reactive		non_reactive	HIV_monoinfected	HIV_monoinfected	HIV_monoinfected	Yes	non_reactive	no	no	no	no	>_500	no	no	665	1442	0.461165	4.30397
105	1062	APM	39	30-49	2	male	single	white	≤_ 8_years	1	heterosexual	≤_1	1	sexual	>_5 ANOS	1			non_reactive		non_reactive	HIV_monoinfected	HIV_monoinfected	HIV_monoinfected	Yes	non_reactive	no	yes	no	yes	between 200-500	no	no	337	415	0.812048	3.60638
106	1064	VJO	33	30-49	2	male	single	white	≤_ 8_years	1	heterosexual	>_5	3	sexual	>_5 ANOS	1	reagent	non_reactive	reagent	reagent	non_reactive	HIV_HBV		Hepatitis		reagent	yes	no	no	yes	<200	no	no	156	357	0.436975
107	1065	EFRM	28	18-29	3	female	married	white	≤_ 8_years	1	heterosexual	≤_1	1	sexual	>_5 ANOS	1	non_reactive	non_reactive	non_reactive		non_reactive	HIV_monoinfected	HIV_monoinfected	HIV_monoinfected	Yes	non_reactive	no	no	no	no	>_500	no	no	626	967	0.647363	1.72835
108	1066	PC	23	18-29	3	male	married	white	>_ 8_years	2	heterosexual	2 to 5	2	sexual	>_5 ANOS	1	non_reactive	reagent	non_reactive		non_reactive	HIV_monoinfected	HIV_monoinfected	HIV_monoinfected	Yes	non_reactive	no	no	no	no	>_500	no	no	519	769	0.674902	2.83187
109	1067	VP	28	18-29	3	female	married	white	≤_ 8_years	1	heterosexual	2 to 5	2	sexual	>_5 ANOS	1	non_reactive	reagent	non_reactive		non_reactive	HIV_monoinfected	HIV_monoinfected	HIV_monoinfected	Yes	non_reactive	no	no	no	no	>_500	no	no	785	1049	0.748332	3.72493
110	1068	SNP	36	30-49	2	female	divorced	white			heterosexual	≤_1	1	sexual	>_5 ANOS	1	non_reactive	non_reactive	non_reactive		non_reactive	HIV_monoinfected	HIV_monoinfected	HIV_monoinfected	Yes	non_reactive	no	no	no	no	between 200-500	no	no	309	1041	0.29683	4.59381
111	1069	DTD	0	0-17	4	female	single	brown	≤_ 8_years	1	heterosexual			OUTROS	>_5 ANOS	1	non_reactive	non_reactive	non_reactive		non_reactive	HIV_monoinfected	HIV_monoinfected	HIV_monoinfected	Yes	non_reactive	no	no	no	no	>_500	no	no	656	762	0.860892	3.58467
112	1071	KRS	57	>_50	1	female	single	white	≤_ 8_years	1	heterosexual	2 to 5	2	sexual	>_5 ANOS	1	non_reactive	reagent	non_reactive		non_reactive	HIV_monoinfected	HIV_monoinfected	HIV_monoinfected	Yes	non_reactive	no	no	no	no	between 200-500	no	no	263	694	0.378963	4.44451
113	1073	AJA	48	30-49	2	male	married	white	≤_ 8_years	1	heterosexual	2 to 5	2	sexual	>_5 ANOS	1	non_reactive	reagent	non_reactive		non_reactive	HIV_monoinfected	HIV_monoinfected	HIV_monoinfected	Yes	non_reactive	yes	no	no	yes	>_500	no	no	1275	1636	0.77934	3.68931
114	1074	GTS	33	30-49	2	female	divorced	white	>_ 8_years	2	heterosexual	2 to 5	2	sexual	>_5 ANOS	1	non_reactive	non_reactive	non_reactive		non_reactive	HIV_monoinfected	HIV_monoinfected	HIV_monoinfected	Yes	non_reactive	no	no	no	no	<200	no	no	120	611	0.196399	4.77171
115	1075	NCS	16	0-17	4	female	married	brown	≤_ 8_years	1	heterosexual	≤_1	1	sexual	>_5 ANOS	1	non_reactive	non_reactive	non_reactive		non_reactive	HIV_monoinfected	HIV_monoinfected	HIV_monoinfected	Yes	non_reactive	no	no	no	no	>_500	no	no	660	959	0.688217	1.75967
116	1076	ASD	27	18-29	3	male	married	brown	≤_ 8_years	1	heterosexual	>_5	3	sexual	>_5 ANOS	1	non_reactive	non_reactive	non_reactive		non_reactive	HIV_monoinfected	HIV_monoinfected	HIV_monoinfected	Yes	non_reactive	no	yes	no	no	between 200-500	no	yes	421	626	0.672524	1.76343
117	1079	LFM	29	18-29	3	male	single	brown	≤_ 8_years	1	heterosexual			sexual	>_5 ANOS	1	non_reactive	non_reactive	non_reactive		reagent		HIV_HCV	Hepatitis		reagent	yes	yes		no	between 200-500	no	no	331	599	0.552588	4.02926
118	1082	VZ	42	30-49	2	male	married	white	≤_ 8_years	1	heterosexual	>_5	3	sexual	>_5 ANOS	1	non_reactive	non_reactive	non_reactive		non_reactive	HIV_monoinfected	HIV_monoinfected	HIV_monoinfected	Yes	non_reactive	no	no	no	no	<200	no	no	125	1069	0.116932	3.57516
119	1083	MCD	32	30-49	2	male	married	white	≤_ 8_years	1	heterosexual	>_5	3	sexual	>_5 ANOS	1	non_reactive	non_reactive	non_reactive		non_reactive	HIV_monoinfected	HIV_monoinfected	HIV_monoinfected	Yes	non_reactive	yes	no	no	yes	between 200-500	no	no	364	932	0.390558	4.43228
120	1084	SPAS	18	18-29	3	female	single	brown	>_ 8_years	2	heterosexual	≤_1	1	sexual	>_5 ANOS	1	non_reactive	reagent	non_reactive		non_reactive	HIV_monoinfected	HIV_monoinfected	HIV_monoinfected	Yes	non_reactive	no	no	no	no	between 200-500	no	yes	404	1710	0.236257	3.99179
121	1085	MMMA	33	30-49	2	female	married	white	≤_ 8_years	1	heterosexual	2 to 5	2	sexual	>_5 ANOS	1	non_reactive	non_reactive	non_reactive		non_reactive	HIV_monoinfected	HIV_monoinfected	HIV_monoinfected	Yes	non_reactive	no	no	no	no	>_500	no	no	869	1090	0.797248	3.66885
122	1086	OB	43	30-49	2	male	married	white	≤_ 8_years	1	heterosexual	>_5	3	sexual	>_5 ANOS	1	non_reactive	non_reactive	non_reactive		non_reactive	HIV_monoinfected	HIV_monoinfected	HIV_monoinfected	Yes	non_reactive	yes	no	no	no	<200	no	no	80	863	0.0926999	3.59378
123	1087	DS	49	30-49	2	male	married	white	≤_ 8_years	1	heterosexual	≤_1	1	sexual	>_5 ANOS	1	non_reactive	non_reactive	non_reactive		non_reactive	HIV_monoinfected	HIV_monoinfected	HIV_monoinfected	Yes	non_reactive	no	no	no	yes	between 200-500	no	no	389	978	0.397751	4.42718
124	1088	EM	32	30-49	2	male	married	white	≤_ 8_years	1	heterosexual	>_5	3	sexual	>_5 ANOS	1	non_reactive	non_reactive	non_reactive		non_reactive	HIV_monoinfected	HIV_monoinfected	HIV_monoinfected	Yes	non_reactive	yes	yes	no	yes	>_500	no	no	681			4.10519
125	1089	JFO	20	18-29	3	female	married	white	≤_ 8_years	1	heterosexual	≤_1	1	sexual	>_5 ANOS	1	non_reactive	non_reactive	non_reactive		non_reactive	HIV_monoinfected	HIV_monoinfected	HIV_monoinfected	Yes	non_reactive	no	no	no	no	>_500	no	no	666	1564	0.425831	4.37088
126	1090	COM	27	18-29	3	female	divorced	white	>_ 8_years	2	heterosexual	≤_1	1	sexual	>_5 ANOS	1	non_reactive	reagent	non_reactive		non_reactive	HIV_monoinfected	HIV_monoinfected	HIV_monoinfected	Yes	non_reactive	no	no	no	no	between 200-500	no	no	343	1021	0.335945	4.53793
127	1092	NL	31	30-49	2	male	married	white	≤_ 8_years	1	heterosexual	≤_1	1	sexual	>_5 ANOS	1	non_reactive	non_reactive	non_reactive		non_reactive	HIV_monoinfected	HIV_monoinfected	HIV_monoinfected	Yes	non_reactive	no	no	no	no	between 200-500	no	no	303	1591	0.190446	4.80661
128	1093	GNV	18	18-29	3	female	married	white	>_ 8_years	2	heterosexual	≤_1	1	sexual	>_5 ANOS	1	non_reactive	reagent	non_reactive		non_reactive	HIV_monoinfected	HIV_monoinfected	HIV_monoinfected	Yes	non_reactive	no	no	no	no	between 200-500	no	no	383	443	0.86456	3.57576
129	1094	LFP	25	18-29	3	female	married	white	>_ 8_years	2	heterosexual	≤_1	1	sexual	>_5 ANOS	1	non_reactive	reagent	non_reactive		non_reactive	HIV_monoinfected	HIV_monoinfected	HIV_monoinfected	Yes	non_reactive	no	no	no	no	>_500	no	no	667	738	0.903794	3.51706
130	1095	EL	23	18-29	3	female	married	white	>_ 8_years	2	heterosexual	≤_1	1	sexual	>_5 ANOS	1	reagent	reagent	non_reactive		non_reactive	HIV_monoinfected	HIV_monoinfected	HIV_monoinfected	Yes	non_reactive	no	no	no	no	between 200-500	no	no	448	1329	0.337096	4.53637
131	1096	ELS	36	30-49	2	male	single	white	>_ 8_years	2	heterosexual	>_5	3	sexual	>_5 ANOS	1	non_reactive	reagent	non_reactive		non_reactive	HIV_monoinfected	HIV_monoinfected	HIV_monoinfected	Yes	non_reactive	no	no	no	no	between 200-500	no	no	344	964	0.356846	4.19963
132	1097	AFB	49	30-49	2	male	divorced	white	≤_ 8_years	1	heterosexual	≤_1	1	sexual	>_5 ANOS	1	non_reactive	non_reactive	non_reactive		non_reactive	HIV_monoinfected	HIV_monoinfected	HIV_monoinfected	Yes	non_reactive			no	no	between 200-500	no	no	450	703	0.640114	1.81954
133	1098	PCS	44	30-49	2	male	single	white	≤_ 8_years	1	heterosexual	>_5	3	sexual	>_5 ANOS	1	non_reactive	reagent	non_reactive		non_reactive	HIV_monoinfected	HIV_monoinfected	HIV_monoinfected	Yes	non_reactive	no	no	no	no	between 200-500	no	no	241	657	0.366819	4.4818
134	1099	JMF	59	>_50	1	male	divorced	white	≤_ 8_years	1	heterosexual	>_5	3	sexual	>_5 ANOS	1	non_reactive	non_reactive	non_reactive		non_reactive	HIV_monoinfected	HIV_monoinfected	HIV_monoinfected	Yes	non_reactive	yes	no	no	no	between 200-500	no	no	304	545	0.557798	4.07115
135	1100	VMS	37	30-49	2	male	married	white	≤_ 8_years	1	heterosexual	≤_1	1	sexual	>_5 ANOS	1	non_reactive	non_reactive	non_reactive		non_reactive	HIV_monoinfected	HIV_monoinfected	HIV_monoinfected	Yes	non_reactive	no	no	no	no	<200	no	no	60	194	0.309278	4.57914
136	1102	NN	47	30-49	2	male	single	white	≤_ 8_years	1	heterosexual	>_5	3	sexual	>_5 ANOS	1	non_reactive	non_reactive	non_reactive		non_reactive	HIV_monoinfected	HIV_monoinfected	HIV_monoinfected	Yes	non_reactive	yes	no	no	yes	<200	no	no	103	1136	0.090669	3.59481
137	1103	VPSM	81	>_50	1	female	widower	white	≤_ 8_years	1	heterosexual	≤_1	1	sexual	>_5 ANOS	1	non_reactive	non_reactive	non_reactive		non_reactive	HIV_monoinfected	HIV_monoinfected	HIV_monoinfected	Yes	non_reactive	no	no	no	no	between 200-500	no	no	372	723	0.514523	4.18359
138	1104	GL	33	30-49	2	male	married	white	≤_ 8_years	1	heterosexual	2 to 5	2	sexual	>_5 ANOS	1	non_reactive	reagent	non_reactive		non_reactive	HIV_monoinfected	HIV_monoinfected	HIV_monoinfected	Yes	non_reactive	no	yes	no	yes	between 200-500	no	no	373	632	0.59019	4.02321
139	1105	ABS	32	30-49	2	female	single	white	≤_ 8_years	1	heterosexual	≤_1	1	sexual	>_5 ANOS	1			non_reactive		non_reactive	HIV_monoinfected	HIV_monoinfected	HIV_monoinfected	Yes	non_reactive	no	no	no	no	<200	no	no	178	894	0.199105	4.76184
140	1106	JTM	41	30-49	2	male	married	white	>_ 8_years	2	heterosexual	≤_1	1	sexual	>_5 ANOS	1	non_reactive	reagent	non_reactive		non_reactive	HIV_monoinfected	HIV_monoinfected	HIV_monoinfected	Yes	non_reactive	yes	no	no	yes	<200	no	no	56	832	0.0673077	3.70856
141	1107	VG	40	30-49	2	male	single	white	≤_ 8_years	1	heterosexual	≤_1	1	sexual	>_5 ANOS	1	non_reactive	non_reactive	non_reactive		non_reactive	HIV_monoinfected	HIV_monoinfected	HIV_monoinfected	Yes	non_reactive	yes	no	no	no	<200	no	no	154	562	0.274021	4.64028
142	1108	MAPP	39	30-49	2	male	married	brown	>_ 8_years	2	heterosexual	2 to 5	2	sexual	>_5 ANOS	1	non_reactive	reagent	non_reactive		non_reactive	HIV_monoinfected	HIV_monoinfected	HIV_monoinfected	Yes	non_reactive	no	no	no	no	between 200-500	no	no	464	1217	0.381265	4.44403
143	1109	JLL	22	18-29	3	female	married	white	≤_ 8_years	1	heterosexual	≤_1	1	sexual	>_5 ANOS	1		reagent	non_reactive		non_reactive	HIV_monoinfected	HIV_monoinfected	HIV_monoinfected	Yes	non_reactive	no	no	no	no	>_500	no	no	626	1224	0.511438	4.20164
144	1110	CB	29	18-29	3	male	married	brown	>_ 8_years	2	heterosexual	2 to 5	2	sexual	>_5 ANOS	1	non_reactive	non_reactive	non_reactive		non_reactive	HIV_monoinfected	HIV_monoinfected	HIV_monoinfected	Yes	non_reactive	no	no	no	yes	>_500	no	no	516	1440	0.358333	4.19963
145	1111	VLBZ	47	30-49	2	female	single	white	≤_ 8_years	1	heterosexual	>_5	3	sexual	>_5 ANOS	1	non_reactive	reagent	non_reactive		non_reactive	HIV_monoinfected	HIV_monoinfected	HIV_monoinfected	Yes	non_reactive	no	no	no	no	between 200-500	no	no	490	2029	0.241498	3.98267
146	1112	AS	25	18-29	3	male	single	white	≤_ 8_years	1	heterosexual			sexual	>_5 ANOS	1	reagent	reagent	non_reactive		non_reactive	HIV_monoinfected	HIV_monoinfected	HIV_monoinfected	Yes	non_reactive	yes	yes	no	yes	between 200-500	no	no	242	802	0.301746	4.58295
147	1113	ELN	30	30-49	2	female	single	white	≤_ 8_years	1	heterosexual	≤_1	1	sexual	>_5 ANOS	1	non_reactive	non_reactive	non_reactive		non_reactive	HIV_monoinfected	HIV_monoinfected	HIV_monoinfected	Yes	non_reactive	no	no	no	no	between 200-500	no	no	328	2091	0.156863	4.90588
148	1114	ZN	30	30-49	2	female	widower	white	≤_ 8_years	1	heterosexual	≤_1	1	sexual	>_5 ANOS	1	non_reactive	non_reactive	non_reactive		non_reactive	HIV_monoinfected	HIV_monoinfected	HIV_monoinfected	Yes	non_reactive	no	no	no	no	between 200-500	no	no	323	541	0.597043	3.9787
149	1116	AFM	35	30-49	2	female	divorced	white	>_ 8_years	2	heterosexual	≤_1	1	sexual	>_5 ANOS	1	non_reactive	non_reactive	non_reactive		non_reactive	HIV_monoinfected	HIV_monoinfected	HIV_monoinfected	Yes	non_reactive	no	no	no	no	>_500	no	no	574	636	0.902516	3.5253
150	1117	AAFO	53	>_50	1	female	widower	white	≤_ 8_years	1	heterosexual	≤_1	1	sexual	>_5 ANOS	1	reagent	reagent	non_reactive		non_reactive	HIV_monoinfected	HIV_monoinfected	HIV_monoinfected	Yes	non_reactive	no	no	no	no	between 200-500	no	no	435	2226	0.195418	4.79229
151	1118	NSS	37	30-49	2	female	single	brown	≤_ 8_years	1	heterosexual	>_5	3	sexual	>_5 ANOS	1	reagent		reagent	reagent	non_reactive	HIV_HBV		Hepatitis		reagent	yes	no	no	yes	between 200-500	no	yes	386	1152	0.335069	1.86332
152	1119	AEB	43	30-49	2	male	single	white	>_ 8_years	2	heterosexual			sexual	>_5 ANOS	1	non_reactive	non_reactive	non_reactive		reagent		HIV_HCV	Hepatitis		reagent	no	no	no	no	>_500	no	no	560	941	0.595112	4.8077
153	1120	JG	22	18-29	3	female	single	white	≤_ 8_years	1	heterosexual	>_5	3	sexual	>_5 ANOS	1	non_reactive	reagent	non_reactive		non_reactive	HIV_monoinfected	HIV_monoinfected	HIV_monoinfected	Yes	non_reactive	no	no	no	yes	>_500	no	no	642	875	0.733714	3.74359
154	1122	LFM	43	30-49	2	female	married	white	≤_ 8_years	1	heterosexual	≤_1	1	sexual	>_5 ANOS	1	non_reactive	non_reactive	non_reactive		non_reactive	HIV_monoinfected	HIV_monoinfected	HIV_monoinfected	Yes	non_reactive	no	no	no	no	between 200-500	no	no	447	1271	0.351692	4.21244
155	1123	JDS	59	>_50	1	male	married	brown	≤_ 8_years	1	heterosexual	≤_1	1	sexual	>_5 ANOS	1	non_reactive	non_reactive	non_reactive		non_reactive	HIV_monoinfected	HIV_monoinfected	HIV_monoinfected	Yes	non_reactive	yes	no	no	no	<200	no	no	153	534	0.286517	4.617
156	1124	MFG	32	30-49	2	female	widower	white	>_ 8_years	2	heterosexual	≤_1	1	sexual	>_5 ANOS	1	non_reactive	reagent	non_reactive		non_reactive	HIV_monoinfected	HIV_monoinfected	HIV_monoinfected	Yes	non_reactive	no	no	no	no	between 200-500	no	no	393	1443	0.272349	4.64028
157	1126	JPMV	18	18-29	3	female	married	white	≤_ 8_years	1	heterosexual	≤_1	1	sexual	>_5 ANOS	1		non_reactive	non_reactive		reagent		HIV_HCV	Hepatitis		reagent	no	no	no	no	between 200-500	no	no	223	388	0.574742
158	1127	LS	36	30-49	2	male	married	white	≤_ 8_years	1	heterosexual	≤_1	1	sexual	>_5 ANOS	1	non_reactive	non_reactive	non_reactive		non_reactive	HIV_monoinfected	HIV_monoinfected	HIV_monoinfected	Yes	non_reactive	no	no	no	no	between 200-500	no	no	412	760	0.542105	4.12756
159	1129	ROC	16	0-17	4	male	single	white	≤_ 8_years	1	heterosexual	>_5	3	sexual	>_5 ANOS	1	non_reactive	non_reactive	non_reactive		non_reactive	HIV_monoinfected	HIV_monoinfected	HIV_monoinfected	Yes	non_reactive	no	yes	no	no	>_500	no	no	718	638	1.12539	3.197
160	1130	RFB	27	18-29	3	female	married	white	>_ 8_years	2	heterosexual	≤_1	1	sexual	>_5 ANOS	1	non_reactive	reagent	non_reactive		non_reactive	HIV_monoinfected	HIV_monoinfected	HIV_monoinfected	Yes	non_reactive	no	no	no	no	between 200-500	no	no	287	1344	0.213542	4.7356
161	1131	MJ	20	18-29	3	female	single	white	>_ 8_years	2	heterosexual	≤_1	1	sexual	>_5 ANOS	1	non_reactive	reagent	non_reactive		non_reactive	HIV_monoinfected	HIV_monoinfected	HIV_monoinfected	Yes	non_reactive	no	no	no	no	between 200-500	no	yes	242	846	0.286052	4.617
162	1133	JAB	56	>_50	1	male	married	white	≤_ 8_years	1	heterosexual	≤_1	1	sexual	>_5 ANOS	1	non_reactive	reagent	non_reactive		non_reactive	HIV_monoinfected	HIV_monoinfected	HIV_monoinfected	Yes	non_reactive	no	no	no	no	>_500	no	no	510	2000	0.255	3.96933
163	1134	BMCN	63	>_50	1	male	married	white	>_ 8_years	2	heterosexual	≤_1	1	sexual	>_5 ANOS	1	reagent	reagent	non_reactive		non_reactive	HIV_monoinfected	HIV_monoinfected	HIV_monoinfected	Yes	non_reactive	no	no	no	no	between 200-500	no	no	286	466	0.613734	3.95559
164	1135	JTS	52	>_50	1	male	divorced	white	≤_ 8_years	1	heterosexual			sexual	>_5 ANOS	1	non_reactive	non_reactive	non_reactive		non_reactive	HIV_monoinfected	HIV_monoinfected	HIV_monoinfected	Yes	non_reactive	no	no	no	no	between 200-500	no	no	462	1318	0.350531	4.22468
165	1137	IMA	49	30-49	2	male	divorced	white			homosexual/bisexual	≤_1	1	sexual	>_5 ANOS	1	reagent	non_reactive	non_reactive		non_reactive	HIV_monoinfected	HIV_monoinfected	HIV_monoinfected	Yes	non_reactive	no	no	no	no	<200	no	no	152	746	0.203753	4.75727
166	1138	ISS	57	>_50	1	female	married	white	>_ 8_years	2	heterosexual	≤_1	1	sexual	>_5 ANOS	1	non_reactive	reagent	non_reactive		non_reactive	HIV_monoinfected	HIV_monoinfected	HIV_monoinfected	Yes	non_reactive	no	no	no	no	between 200-500	no	no	442	689	0.641509	1.91908
167	1139	PCS	21	18-29	3	female	married	white	>_ 8_years	2	heterosexual	≤_1	1	sexual	>_5 ANOS	1	non_reactive	reagent	non_reactive		non_reactive	HIV_monoinfected	HIV_monoinfected	HIV_monoinfected	Yes	non_reactive	no	no	no	no	between 200-500	no	no	428	804	0.532338	4.16259
168	1140	MPB	0	0-17	4	female	single	white	≤_ 8_years	1				OUTROS	>_5 ANOS	1	non_reactive	non_reactive	non_reactive		non_reactive	HIV_monoinfected	HIV_monoinfected	HIV_monoinfected	Yes	non_reactive	no	no	no	no	>_500	no	no	627	1384	0.453035	4.31618
169	1141	ARS	23	18-29	3	male	single	white	>_ 8_years	2	heterosexual	>_5	3	sexual	>_5 ANOS	1	non_reactive	reagent	non_reactive		non_reactive	HIV_monoinfected	HIV_monoinfected	HIV_monoinfected	Yes	non_reactive	yes	no	no	no	between 200-500	no	no	404	1246	0.324238	4.55051
170	1142	EEL	35	30-49	2	male	divorced		≤_ 8_years	1	heterosexual	>_5	3	sexual	>_5 ANOS	1	reagent	non_reactive	reagent	reagent	non_reactive	HIV_HBV		Hepatitis		reagent	no	no	no	no	>_500	no	no	513	1027	0.499513	5.18959
171	1143	MDL	52	>_50	1	female	married	brown	≤_ 8_years	1	heterosexual	≤_1	1	sexual	>_5 ANOS	1	non_reactive	reagent	non_reactive		non_reactive	HIV_monoinfected	HIV_monoinfected	HIV_monoinfected	Yes	non_reactive	no	no	no	no	between 200-500	no	no	230	388	0.592784	3.99419
172	1145	MRF	38	30-49	2	female	single	white	≤_ 8_years	1	heterosexual	≤_1	1	sexual	>_5 ANOS	1	non_reactive	non_reactive	non_reactive		non_reactive	HIV_monoinfected	HIV_monoinfected	HIV_monoinfected	Yes	non_reactive	no	no	no	no	>_500	no	no	670	920	0.728261	2.85673
173	1147	EM	31	30-49	2	female	widower	white	≤_ 8_years	1	heterosexual	≤_1	1	sexual	>_5 ANOS	1	non_reactive	reagent	non_reactive		non_reactive	HIV_monoinfected	HIV_monoinfected	HIV_monoinfected	Yes	non_reactive	no	no	no	no	>_500	no	no	995	1067	0.932521	3.50786
174	1148	AF	35	30-49	2	male	single	white	≤_ 8_years	1	heterosexual	>_5	3	sexual	>_5 ANOS	1	non_reactive	reagent	non_reactive		non_reactive	HIV_monoinfected	HIV_monoinfected	HIV_monoinfected	Yes	non_reactive	yes	no	no	yes	between 200-500	no	yes	318	660	0.481818	4.27335
175	1149	ECV	30	30-49	2	male	single	white	≤_ 8_years	1	heterosexual	>_5	3	sexual	>_5 ANOS	1			reagent	reagent	non_reactive	HIV_HBV		Hepatitis		reagent	yes	no	no	no	>_500	no	no	938	2203	0.425783	4.1599
176	1150	RCR				female	married	white	>_ 8_years	2	heterosexual	≤_1	1	sexual	>_5 ANOS	1	non_reactive	non_reactive	non_reactive		non_reactive	HIV_monoinfected	HIV_monoinfected	HIV_monoinfected	Yes	non_reactive	yes	yes	no	yes	between 200-500	no	yes	301	921	0.326819	4.54332
177	1151	NF	25	18-29	3	female	married	brown	≤_ 8_years	1	heterosexual	≤_1	1	sexual	>_5 ANOS	1	non_reactive	non_reactive	non_reactive		non_reactive	HIV_monoinfected	HIV_monoinfected	HIV_monoinfected	Yes	non_reactive	no	no	no	yes	between 200-500	no	no	417	1437	0.290188	4.60363
178	1153	AAK	22	18-29	3	male	single	white	>_ 8_years	2	heterosexual	>_5	3	sexual	>_5 ANOS	1	non_reactive	reagent	non_reactive		non_reactive	HIV_monoinfected	HIV_monoinfected	HIV_monoinfected	Yes	non_reactive	no	no	no	no	<200	no	no	43			4.11651
179	1154	ISM	36	30-49	2	female	single	white	≤_ 8_years	1	heterosexual	≤_1	1	sexual	>_5 ANOS	1	non_reactive		non_reactive		non_reactive	HIV_monoinfected	HIV_monoinfected	HIV_monoinfected	Yes	non_reactive	no	no	no	no	between 200-500	no	no	403	644	0.625776	3.90775
180	1157	AFA	25	18-29	3	female	single	white	>_ 8_years	2	heterosexual	2 to 5	2	sexual	>_5 ANOS	1	non_reactive	reagent	non_reactive		non_reactive	HIV_monoinfected	HIV_monoinfected	HIV_monoinfected	Yes	non_reactive	no	no	no	no	>_500	no	yes	516	794	0.649874	1.95424
181	1158	LP	44	30-49	2	female	married	white	≤_ 8_years	1	heterosexual	≤_1	1	sexual	>_5 ANOS	1	non_reactive	reagent	non_reactive		non_reactive	HIV_monoinfected	HIV_monoinfected	HIV_monoinfected	Yes	non_reactive	no	no	no	yes	<200	no	no	184	1285	0.143191	4.96757
182	1159	ACV	43	30-49	2	male	married	white	≤_ 8_years	1	heterosexual	≤_1	1	sexual	>_5 ANOS	1	non_reactive	non_reactive	non_reactive		non_reactive	HIV_monoinfected	HIV_monoinfected	HIV_monoinfected	Yes	non_reactive	no	no	no	no	<200	no	no	141	973	0.144913	4.95278
183	1160	MTS	52	>_50	1	female	single	brown	≤_ 8_years	1	heterosexual	≤_1	1	sexual	>_5 ANOS	1	non_reactive	reagent	non_reactive		non_reactive	HIV_monoinfected	HIV_monoinfected	HIV_monoinfected	Yes	non_reactive	yes	no	no	yes	>_500	no	no	879	814	1.07985	3.30557
184	1161	FS	25	18-29	3	female	married	white	>_ 8_years	2	heterosexual	≤_1	1	sexual	>_5 ANOS	1	reagent	reagent	non_reactive		non_reactive	HIV_monoinfected	HIV_monoinfected	HIV_monoinfected	Yes	non_reactive	no	no	no	no	>_500	no	no	883	794	1.11209	3.26505
185	1162	CM	26	18-29	3	male	married	white	≤_ 8_years	1	heterosexual	≤_1	1	sexual	>_5 ANOS	1	non_reactive	reagent	non_reactive		non_reactive	HIV_monoinfected	HIV_monoinfected	HIV_monoinfected	Yes	non_reactive	yes	no	no	yes	between 200-500	no	no	203	1344	0.151042	4.93712
186	1163	AMC	63	>_50	1	male	married	white	≤_ 8_years	1	heterosexual	≤_1	1	sexual	>_5 ANOS	1	non_reactive	non_reactive	non_reactive		non_reactive	HIV_monoinfected	HIV_monoinfected	HIV_monoinfected	Yes	non_reactive	yes	no	no	no	>_500	no	no	1414	987	1.43262	3.01828
187	1164	FA	62	>_50	1	male	widower	white	≤_ 8_years	1	heterosexual	>_5	3	sexual	>_5 ANOS	1	reagent	reagent	non_reactive		non_reactive	HIV_monoinfected	HIV_monoinfected	HIV_monoinfected	Yes	non_reactive	no	no	no	no	>_500	no	no	567	916	0.618996	3.94072
188	1165	ACM	35	30-49	2	female	divorced	white	≤_ 8_years	1	heterosexual	≤_1	1	sexual	>_5 ANOS	1	non_reactive	reagent	non_reactive		non_reactive	HIV_monoinfected	HIV_monoinfected	HIV_monoinfected	Yes	non_reactive	no	no	no	no	between 200-500	no	no	246	694	0.354467	4.20175
189	1167	RC	30	30-49	2	female	married	white	>_ 8_years	2	heterosexual	≤_1	1	sexual	>_5 ANOS	1	non_reactive	reagent	non_reactive		non_reactive	HIV_monoinfected	HIV_monoinfected	HIV_monoinfected	Yes	non_reactive	no	no	no	no	between 200-500	no	no	340	756	0.449735	4.32197
190	1170	OB	57	>_50	1	male	married	white	≤_ 8_years	1	heterosexual	≤_1	1	sexual	>_5 ANOS	1	non_reactive	reagent	non_reactive		non_reactive	HIV_monoinfected	HIV_monoinfected	HIV_monoinfected	Yes	non_reactive	no	no	no	yes	between 200-500	no	no	223	595	0.37479	4.44823
191	1171	DSS	0	0-17	4	male	single	brown						OUTROS	>_5 ANOS	1	non_reactive	non_reactive	non_reactive		non_reactive	HIV_monoinfected	HIV_monoinfected	HIV_monoinfected	Yes	non_reactive	no	no	no	no		no	no
192	1172	SVS	35	30-49	2	male	single	brown	≤_ 8_years	1				sexual	>_5 ANOS	1	non_reactive	non_reactive	non_reactive		reagent		HIV_HCV	Hepatitis		reagent
193	1173	DFFP	56	>_50	1	female	married	white	≤_ 8_years	1	heterosexual	≤_1	1	sexual	>_5 ANOS	1	non_reactive	reagent	non_reactive		non_reactive	HIV_monoinfected	HIV_monoinfected	HIV_monoinfected	Yes	non_reactive	no	no	no	no	between 200-500	no	no	395	583	0.67753	1.98453
194	1174	AVB	50	>_50	1	male	single	white	≤_ 8_years	1	heterosexual	≤_1	1	sexual	>_5 ANOS	1	non_reactive	non_reactive	non_reactive		non_reactive	HIV_monoinfected	HIV_monoinfected	HIV_monoinfected	Yes	non_reactive	yes	no	no	no	between 200-500	no	yes	425	1014	0.419132	4.38727
195	1175	FTM	26	18-29	3	male	single	white	>_ 8_years	2	homosexual/bisexual			sexual	>_5 ANOS	1	non_reactive	non_reactive	non_reactive		non_reactive	HIV_monoinfected	HIV_monoinfected	HIV_monoinfected	Yes	non_reactive	yes	no	no	no		no	yes
196	1177	CSCT	37	30-49	2	female	divorced	white	≤_ 8_years	1	heterosexual			sexual	>_5 ANOS	1	non_reactive	reagent	non_reactive		non_reactive	HIV_monoinfected	HIV_monoinfected	HIV_monoinfected	Yes	non_reactive	no	no	no	no	>_500	no	no	576	622	0.926045	3.51706
197	1178	JSS	37	30-49	2	female	single	white			heterosexual	≤_1	1	sexual	>_5 ANOS	1	reagent	reagent	non_reactive		non_reactive	HIV_monoinfected	HIV_monoinfected	HIV_monoinfected	Yes	non_reactive	yes	no	no	no	>_500	no	no	782	610	1.28197	3.07518
198	1179	SS	43	30-49	2	female	married	white	≤_ 8_years	1	heterosexual	≤_1	1	sexual	>_5 ANOS	1	non_reactive	non_reactive	non_reactive		non_reactive	HIV_monoinfected	HIV_monoinfected	HIV_monoinfected	Yes	non_reactive	no	no	no	yes	between 200-500		no	356	842	0.422803	4.3827
199	1182	AM	31	30-49	2	male	married	white	>_ 8_years	2	heterosexual	≤_1	1	sexual	>_5 ANOS	1	non_reactive	non_reactive	non_reactive		non_reactive	HIV_monoinfected	HIV_monoinfected	HIV_monoinfected	Yes	non_reactive					between 200-500			462	1072	0.43097	4.35591
200	1183	MEP	46	30-49	2	female	divorced	white	≤_ 8_years	1	heterosexual	≤_1	1	sexual	>_5 ANOS	1	non_reactive	non_reactive	non_reactive		non_reactive	HIV_monoinfected	HIV_monoinfected	HIV_monoinfected	Yes	non_reactive	no	no	no	no	<200	no	no	17	470	0.0361702	3.90931
201	1185	PRRS	37	30-49	2	male	single	white	≤_ 8_years	1	heterosexual	≤_1	1	sexual	>_5 ANOS	1	non_reactive	non_reactive	non_reactive		non_reactive	HIV_monoinfected	HIV_monoinfected	HIV_monoinfected	Yes	non_reactive	yes	yes	no	yes	between 200-500	no	yes	375	571	0.656743	3.55546
202	1186	RIO	29	18-29	3	male	married	brown	≤_ 8_years	1	heterosexual	≤_1	1	sexual	>_5 ANOS	1	non_reactive	reagent	non_reactive		non_reactive	HIV_monoinfected	HIV_monoinfected	HIV_monoinfected	Yes	non_reactive	no	no	no	no	<200	no		194	500	0.388	4.43624
203	1189	JCV	46	30-49	2	male	married	white	≤_ 8_years	1	homosexual/bisexual			sexual	>_5 ANOS	1	reagent	reagent	non_reactive		non_reactive	HIV_monoinfected	HIV_monoinfected	HIV_monoinfected	Yes	non_reactive	no	no	no	no	between 200-500	no	no	286	1076	0.265799	4.66292
204	1194	HF	41	30-49	2	male	single	brown	≤_ 8_years	1	heterosexual	≤_1	1	sexual	>_5 ANOS	1	non_reactive	non_reactive	reagent	reagent	non_reactive	HIV_HBV		Hepatitis		reagent	no	no	no	no	between 200-500	no		258	951	0.271293	1.716
205	1195	CRA	22	18-29	3	female	single	white	≤_ 8_years	1	heterosexual	≤_1	1	sexual	>_5 ANOS	1	non_reactive	reagent	non_reactive		non_reactive	HIV_monoinfected	HIV_monoinfected	HIV_monoinfected	Yes	non_reactive	no	no	no	no	between 200-500	no	no	346	914	0.378556	4.44621
206	1196	NS	27	18-29	3	female	married	white	≤_ 8_years	1	heterosexual	≤_1	1	sexual	>_5 ANOS	1	non_reactive	non_reactive	non_reactive		non_reactive	HIV_monoinfected	HIV_monoinfected	HIV_monoinfected	Yes	non_reactive	no	no	no	no	between 200-500	no	no	382	893	0.427772	4.36061
207	1197	AM	33	30-49	2	male	married	white			heterosexual	≤_1	1	sexual	>_5 ANOS	1	non_reactive	non_reactive	non_reactive		non_reactive	HIV_monoinfected	HIV_monoinfected	HIV_monoinfected	Yes	non_reactive	no	no	no	no	between 200-500	no	no	406	1267	0.320442	4.5741
208	1198	RS	20	18-29	3	female	married	white	≤_ 8_years	1	heterosexual	≤_1	1	sexual	>_5 ANOS	1	non_reactive	reagent	non_reactive		non_reactive	HIV_monoinfected	HIV_monoinfected	HIV_monoinfected	Yes	non_reactive	no	no	no	no	>_500	no	no	502	488	1.02869	3.33846
209	1199	VAB	50	>_50	1	male	single	white	≤_ 8_years	1	heterosexual			sexual	>_5 ANOS	1	non_reactive	non_reactive	non_reactive		non_reactive	HIV_monoinfected	HIV_monoinfected	HIV_monoinfected	Yes	non_reactive	no	no	no	no	<200	no	no	26	836	0.0311005	3.91233
210	1201	FO	21	18-29	3	female	widower	white	>_ 8_years	2	heterosexual	≤_1	1	sexual	>_5 ANOS	1	non_reactive	reagent	non_reactive		non_reactive	HIV_monoinfected	HIV_monoinfected	HIV_monoinfected	Yes	non_reactive	no	no	no	no	<200	no	no	101	1519	0.0664911	3.8282
211	1202	GS	42	30-49	2	male	married	white			heterosexual	>_5	3		>_5 ANOS	1			non_reactive		reagent		HIV_HCV	Hepatitis		reagent
212	1203	ICR	44	30-49	2	male	single	white			heterosexual	≤_1	1	sexual	>_5 ANOS	1	non_reactive	non_reactive	non_reactive		non_reactive	HIV_monoinfected	HIV_monoinfected	HIV_monoinfected	Yes	non_reactive					between 200-500			469	1132	0.414311	4.39206
213	1204	EPB	29	18-29	3	male	single	white			heterosexual	≤_1	1	sexual	>_5 ANOS	1	non_reactive	non_reactive	non_reactive		non_reactive	HIV_monoinfected	HIV_monoinfected	HIV_monoinfected	Yes	non_reactive				no	<200	no		123	802	0.153367	4.92195
214	1205	SC	32	30-49	2	female	married	white	>_ 8_years	2	heterosexual	≤_1	1	sexual	>_5 ANOS	1	non_reactive	non_reactive	non_reactive		non_reactive	HIV_monoinfected	HIV_monoinfected	HIV_monoinfected	Yes	non_reactive			no		>_500	no	yes	859	641	1.34009	3.06296
215	1209	GGF	63	>_50	1	female	divorced	white	≤_ 8_years	1	heterosexual			sexual	>_5 ANOS	1	non_reactive	non_reactive	non_reactive		non_reactive	HIV_monoinfected	HIV_monoinfected	HIV_monoinfected	Yes	non_reactive	yes	no	no	yes	<200	no	no	124	1034	0.119923	3.53144
216	1210	CC	41	30-49	2	male	married	white	>_ 8_years	2	heterosexual	≤_1	1	sexual	>_5 ANOS	1	non_reactive	reagent	non_reactive		non_reactive	HIV_monoinfected	HIV_monoinfected	HIV_monoinfected	Yes	non_reactive		no	no	no	between 200-500	no	no	251	535	0.469159	4.29151
217	1211	SDC	34	30-49	2	female	divorced	white	≤_ 8_years	1	heterosexual	>_5	3	sexual	>_5 ANOS	1	non_reactive	non_reactive	non_reactive		non_reactive	HIV_monoinfected	HIV_monoinfected	HIV_monoinfected	Yes	non_reactive	yes	no	no	no	>_500	no	no	681	892	0.763453	3.72032
218	1212	SVM	43	30-49	2	female	married	white	≤_ 8_years	1	heterosexual	≤_1	1	sexual	>_5 ANOS	1	reagent	reagent	non_reactive		non_reactive	HIV_monoinfected	HIV_monoinfected	HIV_monoinfected	Yes	non_reactive		no	no	no	between 200-500	no	no	326	752	0.433511	4.35453
219	1213	SMG	43	30-49	2	female	divorced	white	>_ 8_years	2	heterosexual	≤_1	1	sexual	>_5 ANOS	1	non_reactive	reagent	non_reactive		non_reactive	HIV_monoinfected	HIV_monoinfected	HIV_monoinfected	Yes	non_reactive		no	no	no	>_500	no	no	739	662	1.11631	3.22011
220	1215	MMQO	53	>_50	1	female	divorced	white	>_ 8_years	2	heterosexual	2 to 5	2	sexual	>_5 ANOS	1	non_reactive	reagent	non_reactive		non_reactive	HIV_monoinfected	HIV_monoinfected	HIV_monoinfected	Yes	non_reactive		no	no	no	>_500	no	no	596	781	0.763124	3.72411
221	1216	CS	27	18-29	3	male	single	white	≤_ 8_years	1	heterosexual			sexual	>_5 ANOS	1	non_reactive	non_reactive	non_reactive		non_reactive	HIV_monoinfected	HIV_monoinfected	HIV_monoinfected	Yes	non_reactive	yes	no	no	no	between 200-500	no	no	369	1205	0.306224	4.58152
222	1217	IGV	24	18-29	3	female	married	brown	>_ 8_years	2	heterosexual	≤_1	1	sexual	>_5 ANOS	1	non_reactive	non_reactive	non_reactive		reagent		HIV_HCV	Hepatitis		reagent					between 200-500			410	963	0.425753	3.46538
223	1218	ZFDF	47	30-49	2	female	married	brown	≤_ 8_years	1	heterosexual			sexual	>_5 ANOS	1	non_reactive	non_reactive	non_reactive		non_reactive	HIV_monoinfected	HIV_monoinfected	HIV_monoinfected	Yes	non_reactive	yes	no	no	no	<200	no	no	44	228	0.192982	4.80356
224	1219	GFL	23	18-29	3	male	single	white	>_ 8_years	2	heterosexual	>_5	3	sexual	>_5 ANOS	1	non_reactive	non_reactive	non_reactive		non_reactive	HIV_monoinfected	HIV_monoinfected	HIV_monoinfected	Yes	non_reactive	yes	yes	no	no	between 200-500	no	yes	405	713	0.568022	4.07041
225	1221	APT	35	30-49	2	male		white	≤_ 8_years	1	heterosexual			sexual	>_5 ANOS	1	non_reactive	reagent	non_reactive		reagent		HIV_HCV	Hepatitis		reagent	no	no	no	no	>_500	no	yes	697	715	0.974825	1.69897
226	1223	AFV	23	18-29	3	female	single	white	≤_ 8_years	1	heterosexual	≤_1	1	sexual	>_5 ANOS	1	non_reactive	reagent	non_reactive		non_reactive	HIV_monoinfected	HIV_monoinfected	HIV_monoinfected	Yes	non_reactive	no	no	no	no	<200	no	no	197	1432	0.13757	4.97304
227	1224	ZS	31	30-49	2	female	single	white	≤_ 8_years	1	heterosexual	≤_1	1	sexual	>_5 ANOS	1	non_reactive	reagent	non_reactive		non_reactive	HIV_monoinfected	HIV_monoinfected	HIV_monoinfected	Yes	non_reactive	no	no	no	no	<200	no	no	109	1485	0.0734007	3.70233
228	1226	MVSH	44	30-49	2	female	married	white	>_ 8_years	2	heterosexual	≤_1	1	sexual	>_5 ANOS	1	non_reactive	reagent	non_reactive		non_reactive	HIV_monoinfected	HIV_monoinfected	HIV_monoinfected	Yes	non_reactive	no	no	no	no	>_500	no	no	1454	1428	1.01821	3.35468
229	1229	LAFC	22	18-29	3	male	single	white	>_ 8_years	2	homosexual/bisexual	>_5	3	sexual	>_5 ANOS	1	non_reactive	reagent	non_reactive		non_reactive	HIV_monoinfected	HIV_monoinfected	HIV_monoinfected	Yes	non_reactive	no	no	no	yes	>_500	no	no	816	1698	0.480565	4.27335
230	1230	MS	22	18-29	3	male	single	white	>_ 8_years	2	homosexual/bisexual	2 to 5	2	sexual	>_5 ANOS	1	non_reactive	non_reactive	non_reactive		non_reactive	HIV_monoinfected	HIV_monoinfected	HIV_monoinfected	Yes	non_reactive	no	no	no	no	>_500	no	no	570	1069	0.533209	4.16259
231	1231	JAE	26	18-29	3	female	married	white	>_ 8_years	2	heterosexual	≤_1	1	sexual	>_5 ANOS	1	non_reactive	reagent	non_reactive		non_reactive	HIV_monoinfected	HIV_monoinfected	HIV_monoinfected	Yes	non_reactive	no	no	no	no	>_500	no	no	991	1227	0.807661	3.62325
232	1232	OS	26	18-29	3	male	single	white	≤_ 8_years	1	heterosexual			sexual	>_5 ANOS	1	non_reactive	non_reactive	non_reactive		non_reactive	HIV_monoinfected	HIV_monoinfected	HIV_monoinfected	Yes	non_reactive				no	between 200-500	no	no	298	1413	0.210899	4.75686
233	1235	ACA	40	30-49	2	male	single	brown	≤_ 8_years	1				sexual	>_5 ANOS	1	non_reactive	non_reactive	non_reactive		non_reactive	HIV_monoinfected	HIV_monoinfected	HIV_monoinfected	Yes	non_reactive	no	no	no	no	<200	no	no	170	394	0.431472	4.35591
234	1236	ER	32	30-49	2	male	single	white	≤_ 8_years	1	heterosexual			sexual	>_5 ANOS	1	reagent	non_reactive	non_reactive		non_reactive	HIV_monoinfected	HIV_monoinfected	HIV_monoinfected	Yes	non_reactive	no	no	no	no	between 200-500	no	no	243	1066	0.227955	4.71002
235	1237	JCP	32	30-49	2	male	single	white	≤_ 8_years	1	heterosexual			sexual	>_5 ANOS	1	non_reactive	reagent	non_reactive		reagent		HIV_HCV	Hepatitis		reagent	no	no	no	no	between 200-500	no	no	431	1851	0.232847	4.02796
236	1238	MM	46	30-49	2	female	single	white	>_ 8_years	2	heterosexual	≤_1	1	sexual	>_5 ANOS	1	non_reactive	non_reactive	non_reactive		reagent		HIV_HCV	Hepatitis		reagent	no	no	no	no	<200	no	no	185	1048	0.176527	4.90454
237	1239	JCF	51	>_50	1	female	divorced	white	≤_ 8_years	1	heterosexual	≤_1	1	sexual	>_5 ANOS	1	non_reactive	reagent	non_reactive		non_reactive	HIV_monoinfected	HIV_monoinfected	HIV_monoinfected	Yes	non_reactive	no	no	no	no	<200	no	no	129	546	0.236264	3.99179
238	1240	OJS	34	30-49	2	male	married	white	≤_ 8_years	1	heterosexual	>_5	3	sexual	>_5 ANOS	1	non_reactive	non_reactive	non_reactive		non_reactive	HIV_monoinfected	HIV_monoinfected	HIV_monoinfected	Yes	non_reactive	no	no	no	no	<200	no	no	27	1003	0.0269192	3.95637
239	1241	SAR	50	>_50	1	female	widower	white	>_ 8_years	2	heterosexual	≤_1	1	sexual	>_5 ANOS	1	non_reactive	reagent	non_reactive		non_reactive	HIV_monoinfected	HIV_monoinfected	HIV_monoinfected	Yes	non_reactive	no	no	no	no		no	no
240	1242	OSS	26	18-29	3	male	single	white	>_ 8_years	2	homosexual/bisexual	2 to 5	2	sexual	>_5 ANOS	1	reagent	reagent	non_reactive		non_reactive	HIV_monoinfected	HIV_monoinfected	HIV_monoinfected	Yes	non_reactive	no	no	no	no	between 200-500	no	yes	213			4.15406
241	1243	MAF	50	>_50	1	female	divorced	white	≤_ 8_years	1	heterosexual	≤_1	1	sexual	>_5 ANOS	1	non_reactive	non_reactive	non_reactive		non_reactive	HIV_monoinfected	HIV_monoinfected	HIV_monoinfected	Yes	non_reactive	no	no	no	no	between 200-500	no	no	344	679	0.506627	4.22019
242	1245	JEFE	23	18-29	3	male	single	white	>_ 8_years	2	homosexual/bisexual	>_5	3	sexual	>_5 ANOS	1	non_reactive	reagent	non_reactive		non_reactive	HIV_monoinfected	HIV_monoinfected	HIV_monoinfected	Yes	non_reactive	no	no	no	no	>_500	no		503	1058	0.475425	4.28919
243	1247	PO	25	18-29	3	female	single	white	>_ 8_years	2	heterosexual	≤_1	1	sexual	>_5 ANOS	1	reagent	reagent	reagent	reagent	non_reactive	HIV_HBV		Hepatitis		reagent	no	no	no	no	>_500	no	no	1138	1159	0.981881	3.71742
244	1248	WCF	40	30-49	2	male	single	white	>_ 8_years	2	homosexual/bisexual	>_5	3	sexual	>_5 ANOS	1	reagent	reagent	reagent	reagent	non_reactive	HIV_HBV		Hepatitis		reagent	no	no	no	no	between 200-500	no	no	248	881	0.281498	4.81898
245	1249	RS	18	18-29	3	female	single	white	>_ 8_years	2	heterosexual			sexual	>_5 ANOS	1	non_reactive	non_reactive	non_reactive		non_reactive	HIV_monoinfected	HIV_monoinfected	HIV_monoinfected	Yes	non_reactive	no	no	no	no	>_500	no	no	1235	641	1.92668	2.93399
246	1250	LMB	32	30-49	2	male	married	brown	≤_ 8_years	1	heterosexual	≤_1	1	sexual	>_5 ANOS	1		non_reactive	reagent	reagent	non_reactive	HIV_HBV		Hepatitis		reagent	no	no	no	no	between 200-500	no	no	314	1810	0.173481	1.60206
247	1251	AESG	27	18-29	3	female	single	white	>_ 8_years	2	heterosexual	2 to 5	2	sexual	>_5 ANOS	1	non_reactive	non_reactive	non_reactive		non_reactive	HIV_monoinfected	HIV_monoinfected	HIV_monoinfected	Yes	non_reactive	no	no	no	no	>_500	no	no	645	1311	0.491991	4.24687
248	1252	MVL	52	>_50	1	male	married	white	≤_ 8_years	1	heterosexual	≤_1	1	sexual	>_5 ANOS	1			non_reactive		non_reactive	HIV_monoinfected	HIV_monoinfected	HIV_monoinfected	Yes	non_reactive	no	no	no	no		yes	no
249	1254	CCLS	30	30-49	2	female	married	white	≤_ 8_years	1	heterosexual	≤_1	1	sexual	>_5 ANOS	1	non_reactive	reagent	non_reactive		non_reactive	HIV_monoinfected	HIV_monoinfected	HIV_monoinfected	Yes	non_reactive	no	no	no	no	between 200-500	no	no	206	1263	0.163104	4.88876
250	1255	EM	52	>_50	1	male	married	white	≤_ 8_years	1	heterosexual	≤_1	1	sexual	>_5 ANOS	1	non_reactive	non_reactive	non_reactive		non_reactive	HIV_monoinfected	HIV_monoinfected	HIV_monoinfected	Yes	non_reactive	yes	no	no	no	<200	no	no	127	856	0.148364	4.94855
251	1256	CFMM	49	30-49	2	female	married	white	≤_ 8_years	1	heterosexual	≤_1	1	sexual	>_5 ANOS	1	non_reactive	reagent	non_reactive		non_reactive	HIV_monoinfected	HIV_monoinfected	HIV_monoinfected	Yes	non_reactive	no	no	no	no	>_500	no	no	524	748	0.700535	3.77327
252	1257	LCS	26	18-29	3	male	single	brown			heterosexual	≤_1	1	sexual	>_5 ANOS	1	non_reactive	non_reactive	non_reactive		non_reactive	HIV_monoinfected	HIV_monoinfected	HIV_monoinfected	Yes	non_reactive	no	yes	no	yes	<200	no		84	1040	0.0807692	3.64205
253	1258	SLE	20	18-29	3	female	divorced	white	≤_ 8_years	1	heterosexual	>_5	3	sexual	>_5 ANOS	1	non_reactive	non_reactive	non_reactive		non_reactive	HIV_monoinfected	HIV_monoinfected	HIV_monoinfected	Yes	non_reactive	no	no	no	no	<200	no	no	113	334	0.338323	4.53625
254	1259	JRB	47	30-49	2	male	married	white	≤_ 8_years	1	heterosexual			sexual	>_5 ANOS	1	reagent	reagent	non_reactive		non_reactive	HIV_monoinfected	HIV_monoinfected	HIV_monoinfected	Yes	non_reactive	no	no	no	no	<200	no	no	131	1747	0.0749857	3.69277
255	1260	DSP	62	>_50	1	female	widower	white	≤_ 8_years	1	heterosexual	≤_1	1	sexual	>_5 ANOS	1	non_reactive	reagent	non_reactive		non_reactive	HIV_monoinfected	HIV_monoinfected	HIV_monoinfected	Yes	non_reactive	no	no	no	no	between 200-500	no	no	360	431	0.835267	3.60638
256	1261	PMS	55	>_50	1	female	married	white	≤_ 8_years	1	heterosexual	≤_1	1	sexual	>_5 ANOS	1	non_reactive	reagent	non_reactive		non_reactive	HIV_monoinfected	HIV_monoinfected	HIV_monoinfected	Yes	non_reactive	no	no	no	no	<200	no	no	114	1294	0.0880989	3.61401
257	1262	JCP	16	0-17	4	female	single	brown	≤_ 8_years	1	heterosexual	>_5	3	sexual	>_5 ANOS	1	non_reactive	non_reactive	non_reactive		non_reactive	HIV_monoinfected	HIV_monoinfected	HIV_monoinfected	Yes	non_reactive	yes	yes	no	yes	between 200-500	no	yes	347	1090	0.318349	4.5741
258	1264	AAS	43	30-49	2	male	single	white	>_ 8_years	2	homosexual/bisexual	2 to 5	2	sexual	>_5 ANOS	1	non_reactive	reagent	non_reactive		non_reactive	HIV_monoinfected	HIV_monoinfected	HIV_monoinfected	Yes	non_reactive	no	no	no	no	between 200-500	no	no	433	2019	0.214463	4.73115
259	1265	OPS	24	18-29	3	male	single		≤_ 8_years	1	heterosexual			sexual	>_5 ANOS	1	non_reactive	reagent	non_reactive		non_reactive	HIV_monoinfected	HIV_monoinfected	HIV_monoinfected	Yes	non_reactive	no	no	no		between 200-500	no		441	1323	0.333333	4.53872
260	1266	JS	24	18-29	3	male	single	brown	>_ 8_years	2	homosexual/bisexual	2 to 5	2	sexual	>_5 ANOS	1	non_reactive	reagent	non_reactive		non_reactive	HIV_monoinfected	HIV_monoinfected	HIV_monoinfected	Yes	non_reactive	no	no	no	yes	>_500	no	no	594	767	0.774446	3.71725
261	1269	ACLO	21	18-29	3	female	married	white	>_ 8_years	2	heterosexual	2 to 5	2	sexual	>_5 ANOS	1	non_reactive	reagent	non_reactive		non_reactive	HIV_monoinfected	HIV_monoinfected	HIV_monoinfected	Yes	non_reactive	no	no	no	no	between 200-500	no	no	366	671	0.545455	4.09312
262	1270	JCO	28	18-29	3	male	married	brown	≤_ 8_years	1	heterosexual	≤_1	1	sexual	>_5 ANOS	1	non_reactive	non_reactive	non_reactive		non_reactive	HIV_monoinfected	HIV_monoinfected	HIV_monoinfected	Yes	non_reactive	no	no	no	no	<200	no	no	42	1269	0.0330969	3.91046
263	1271	MCS	46	30-49	2	male	divorced	white	≤_ 8_years	1	heterosexual	>_5	3	sexual	>_5 ANOS	1	reagent	reagent	non_reactive		non_reactive	HIV_monoinfected	HIV_monoinfected	HIV_monoinfected	Yes	non_reactive	no	no	no	no	>_500	no	no	676	1478	0.457375	4.30876
264	1273	MD	31	30-49	2	male	married	white	≤_ 8_years	1	heterosexual	≤_1	1	sexual	>_5 ANOS	1	non_reactive	non_reactive	non_reactive		non_reactive	HIV_monoinfected	HIV_monoinfected	HIV_monoinfected	Yes	non_reactive	no	no	no	no	between 200-500	no	no	336	962	0.349272	4.22468
265	1274	VC	21	18-29	3	male	single	brown	≤_ 8_years	1				sexual	>_5 ANOS	1	non_reactive	non_reactive	non_reactive		non_reactive	HIV_monoinfected	HIV_monoinfected	HIV_monoinfected	Yes	non_reactive	no	no	no	no	<200	no	no	197	587	0.335605	4.53872
266	1275	JAS	29	18-29	3	male	single	brown	≤_ 8_years	1	heterosexual			sexual	>_5 ANOS	1	non_reactive		non_reactive		reagent		HIV_HCV	Hepatitis		reagent	no	no	no	no	between 200-500	no	no	291	860	0.338372	4.06446
267	1276	MM	32	30-49	2	female	married	white	>_ 8_years	2	heterosexual	≤_1	1	sexual	>_5 ANOS	1	reagent	reagent	non_reactive		non_reactive	HIV_monoinfected	HIV_monoinfected	HIV_monoinfected	Yes	non_reactive	no	no	no	no	>_500	no	no	696	1803	0.386023	4.44403
268	1277	VMG	24	18-29	3	male	single	white	>_ 8_years	2	homosexual/bisexual			sexual	>_5 ANOS	1	non_reactive	reagent	non_reactive		non_reactive	HIV_monoinfected	HIV_monoinfected	HIV_monoinfected	Yes	non_reactive	no	no	no	no	between 200-500	no	yes	217	540	0.401852	4.41194
269	1278	LW	36	30-49	2	female	single	white	>_ 8_years	2	heterosexual			sexual	>_5 ANOS	1	non_reactive	reagent	non_reactive		non_reactive	HIV_monoinfected	HIV_monoinfected	HIV_monoinfected	Yes	non_reactive	no	no	no	no	<200	no	no	71	1553	0.045718	3.86515
270	1279	VSS	17	0-17	4	male		brown	≤_ 8_years	1	heterosexual			sexual	>_5 ANOS	1	reagent	reagent	non_reactive		reagent		HIV_HCV	Hepatitis		reagent					>_500			726	881	0.824064	4.04139
271	1281	GAOS	17	0-17	4	female	married	white	≤_ 8_years	1	heterosexual	≤_1	1	OUTROS	>_5 ANOS	1	non_reactive	non_reactive	non_reactive		non_reactive	HIV_monoinfected	HIV_monoinfected	HIV_monoinfected	Yes	non_reactive	no	no	no	no	between 200-500	no	no	265	1217	0.217749	4.73115
272	1282	JMV	43	30-49	2	female	married	white	>_ 8_years	2	heterosexual	≤_1	1	sexual	>_5 ANOS	1	non_reactive	non_reactive	non_reactive		non_reactive	HIV_monoinfected	HIV_monoinfected	HIV_monoinfected	Yes	non_reactive	no	no	no	no	between 200-500	no	no	405	544	0.744485	3.72493
273	1283	JM	24	18-29	3	female	married	white	≤_ 8_years	1	heterosexual	≤_1	1	sexual	>_5 ANOS	1	non_reactive	non_reactive	non_reactive		non_reactive	HIV_monoinfected	HIV_monoinfected	HIV_monoinfected	Yes	non_reactive	no	no	no	no	>_500	no	no	839	1218	0.688834	2.13513
274	1284	LCM	29	18-29	3	female	married	white	≤_ 8_years	1	heterosexual	≤_1	1	sexual	>_5 ANOS	1	non_reactive	non_reactive	non_reactive		non_reactive	HIV_monoinfected	HIV_monoinfected	HIV_monoinfected	Yes	non_reactive	no	no	no	no	between 200-500	no	no	215	1885	0.114058	3.57754
275	1285	JPSM	44	30-49	2	male	single	white	>_ 8_years	2				sexual	>_5 ANOS	1			non_reactive		reagent		HIV_HCV	Hepatitis		reagent	no	yes	no	no	between 200-500	no	no	241	833	0.289316
276	1286	SV	28	18-29	3	male	single	white	≤_ 8_years	1	heterosexual	≤_1	1	sexual	>_5 ANOS	1	non_reactive	reagent	non_reactive		non_reactive	HIV_monoinfected	HIV_monoinfected	HIV_monoinfected	Yes	non_reactive	no	yes	no	no	>_500	no	no	819	1476	0.554878	4.07287
277	1289	SMS	21	18-29	3	female	single	brown	≤_ 8_years	1	heterosexual	≤_1	1	sexual	>_5 ANOS	1	non_reactive	non_reactive	non_reactive		non_reactive	HIV_monoinfected	HIV_monoinfected	HIV_monoinfected	Yes	non_reactive	no	no	no	no	between 200-500	no	no	350	782	0.44757	4.33714
278	1290	LAM	56	>_50	1	male	married	white	>_ 8_years	2	heterosexual	≤_1	1	sexual	>_5 ANOS	1	non_reactive	non_reactive	non_reactive		non_reactive	HIV_monoinfected	HIV_monoinfected	HIV_monoinfected	Yes	non_reactive	no	no	no	no	<200	no	no	32	531	0.0602637	3.83251
279	1291	DO	17	0-17	4	female	single	white	>_ 8_years	2	heterosexual	≤_1	1	sexual	>_5 ANOS	1	non_reactive	reagent	non_reactive		non_reactive	HIV_monoinfected	HIV_monoinfected	HIV_monoinfected	Yes	non_reactive	no	no	no	no	>_500	no	no	1402	2927	0.478989	4.28445
280	1293	JJ	34	30-49	2	male	single	brown	>_ 8_years	2	heterosexual			sexual	>_5 ANOS	1	non_reactive	non_reactive	non_reactive		non_reactive	HIV_monoinfected	HIV_monoinfected	HIV_monoinfected	Yes	non_reactive	no	no	no	no	between 200-500	no	no	214	1181	0.181202	4.85282
281	1295	JÁ	30	30-49	2	male	married	white	>_ 8_years	2	heterosexual	≤_1	1	sexual	>_5 ANOS	1	reagent	non_reactive	reagent	reagent	non_reactive	HIV_HBV		Hepatitis		reagent	no	no	no	no	<200	no		173	1318	0.131259	1.60206
282	1296	GJL	40	30-49	2	female	married	white	>_ 8_years	2	heterosexual	≤_1	1	sexual	>_5 ANOS	1	reagent	reagent	non_reactive		non_reactive	HIV_monoinfected	HIV_monoinfected	HIV_monoinfected	Yes	non_reactive	no	no	no	no	between 200-500	no	no	247	759	0.325428	4.54332
283	1297	SHRP	37	30-49	2	female	widower	white	>_ 8_years	2	heterosexual	≤_1	1	sexual	>_5 ANOS	1	non_reactive	non_reactive	non_reactive		non_reactive	HIV_monoinfected	HIV_monoinfected	HIV_monoinfected	Yes	non_reactive	no	no	no	no	>_500	no	no	692	612	1.13072	3.11926
284	1300	GS	24	18-29	3	female	single	white	≤_ 8_years	1	heterosexual	≤_1	1	sexual	>_5 ANOS	1	reagent	reagent	non_reactive		non_reactive	HIV_monoinfected	HIV_monoinfected	HIV_monoinfected	Yes	non_reactive	no	no	no	no	>_500	no	no	837	828	1.01087	3.35641
285	1301	KERVS	23	18-29	3	male	married	white	>_ 8_years	2	heterosexual	≤_1	1	sexual	>_5 ANOS	1	non_reactive	reagent	non_reactive		reagent		HIV_HCV	Hepatitis		reagent	no	no	no	no	between 200-500	no	no	433	511	0.847358
286	1302	NSF	43	30-49	2	male	married	white	>_ 8_years	2	heterosexual			sexual	>_5 ANOS	1	non_reactive	non_reactive	non_reactive		non_reactive	HIV_monoinfected	HIV_monoinfected	HIV_monoinfected	Yes	non_reactive	no	no	no	no	between 200-500	no	no	438	414	1.05797	3.32756
287	1303	TPS	14	0-17	4	male	single	white	>_ 8_years	2	homosexual/bisexual	≤_1	1	sexual	>_5 ANOS	1	non_reactive	reagent	non_reactive		reagent		HIV_HCV	Hepatitis		reagent	no	no	no	no	>_500	no	no	815	863	0.94438	3.91682
288	1305	GMCO	31	30-49	2	female	married	brown	≤_ 8_years	1	heterosexual	≤_1	1	sexual	>_5 ANOS	1	non_reactive	non_reactive	non_reactive		non_reactive	HIV_monoinfected	HIV_monoinfected	HIV_monoinfected	Yes	non_reactive	no	no	no	no	>_500	no	no	554			4.15765
289	1306	RC	20	18-29	3	female	married	white	>_ 8_years	2	heterosexual	≤_1	1	sexual	>_5 ANOS	1	non_reactive	reagent	non_reactive		reagent		HIV_HCV	Hepatitis		reagent	no	no	no	no	>_500	no	no	666	1861	0.357872	2.83378
290	1307	CAA	35	30-49	2	male	married	white	>_ 8_years	2	heterosexual	≤_1	1	sexual	>_5 ANOS	1	non_reactive	non_reactive	non_reactive		non_reactive	HIV_monoinfected	HIV_monoinfected	HIV_monoinfected	Yes	non_reactive	no	no	no	no	>_500	no	no	594	844	0.703791	2.72673
291	1308	EF	54	>_50	1	female	widower	white	≤_ 8_years	1	heterosexual	≤_1	1	sexual	>_5 ANOS	1	non_reactive	non_reactive	non_reactive		non_reactive	HIV_monoinfected	HIV_monoinfected	HIV_monoinfected	Yes	non_reactive	no	no	no	no	between 200-500	no	no	330	475	0.694737	2.16286
292	1309	ARS	37	30-49	2	male	divorced	brown	≤_ 8_years	1	heterosexual	2 to 5	2	sexual	>_5 ANOS	1	non_reactive		non_reactive		non_reactive	HIV_monoinfected	HIV_monoinfected	HIV_monoinfected	Yes	non_reactive		no	no	no	between 200-500	no	no	335	811	0.41307	4.39256
293	1310	WJRO	34	30-49	2	male	single	white	≤_ 8_years	1	heterosexual	>_5	3	sexual	>_5 ANOS	1	non_reactive	non_reactive	non_reactive		non_reactive	HIV_monoinfected	HIV_monoinfected	HIV_monoinfected	Yes	non_reactive	yes	yes	no	yes	between 200-500	no	no	263	1109	0.237151	3.98702
294	1311	JLA	28	18-29	3	female	married	white	≤_ 8_years	1	heterosexual	≤_1	1	sexual	>_5 ANOS	1	reagent	reagent	non_reactive		non_reactive	HIV_monoinfected	HIV_monoinfected	HIV_monoinfected	Yes	non_reactive	no	no	no	no	>_500	no	no	640	821	0.779537	3.68037
295	1312	TB	23	18-29	3	male	single	white	>_ 8_years	2	homosexual/bisexual	2 to 5	2	sexual	>_5 ANOS	1	non_reactive	reagent	non_reactive		non_reactive	HIV_monoinfected	HIV_monoinfected	HIV_monoinfected	Yes	non_reactive	no	no	no	no	<200	no	no	43	778	0.0552699	3.83335
296	1315	NGF	26	18-29	3	female	married	black	≤_ 8_years	1	heterosexual	≤_1	1	sexual	>_5 ANOS	1	non_reactive	reagent	non_reactive		non_reactive	HIV_monoinfected	HIV_monoinfected	HIV_monoinfected	Yes	non_reactive	yes	no	no	no	between 200-500	no	no	265	593	0.44688	4.3452
297	1318	MP	39	30-49	2	male	single	white	≤_ 8_years	1	heterosexual	>_5	3	sexual	>_5 ANOS	1	non_reactive	non_reactive	non_reactive		non_reactive	HIV_monoinfected	HIV_monoinfected	HIV_monoinfected	Yes	non_reactive	no	no	no	no	between 200-500	no	no	240	1555	0.154341	4.91979
298	1321	VAM	31	30-49	2	male	married	white	≤_ 8_years	1	heterosexual	≤_1	1	sexual	>_5 ANOS	1	non_reactive	non_reactive	non_reactive		non_reactive	HIV_monoinfected	HIV_monoinfected	HIV_monoinfected	Yes	non_reactive	yes	no	no	no	>_500	no	no	736	1198	0.614357	3.94072
299	1322	SF	36	30-49	2	female	married	white	≤_ 8_years	1	heterosexual	≤_1	1	sexual	>_5 ANOS	1	reagent	reagent	non_reactive		non_reactive	HIV_monoinfected	HIV_monoinfected	HIV_monoinfected	Yes	non_reactive	no	no	no	no	between 200-500	no	no	214	700	0.305714	4.58152
300	1324	NLS	34	30-49	2	female	single	white	≤_ 8_years	1	heterosexual	>_5	3	sexual	>_5 ANOS	1	non_reactive	non_reactive	non_reactive		non_reactive	HIV_monoinfected	HIV_monoinfected	HIV_monoinfected	Yes	non_reactive	no	no	no	no	<200			135	865	0.156069	4.91418
301	1325	MD	24	18-29	3	female	single	white	>_ 8_years	2	heterosexual	≤_1	1	sexual	>_5 ANOS	1	non_reactive	reagent	non_reactive		non_reactive	HIV_monoinfected	HIV_monoinfected	HIV_monoinfected	Yes	non_reactive	no	no	no	no	>_500	no	no	939	833	1.12725	3.197
302	1326	DPML	39	30-49	2	male		white	≤_ 8_years	1	heterosexual			sexual	>_5 ANOS	1	non_reactive	non_reactive						Hepatitis		reagent	no	no	no	no	between 200-500	no	no	381	1305	0.291954	2.83759
303	1327	JS	30	30-49	2	female	married	white	≤_ 8_years	1	heterosexual	≤_1	1	sexual	>_5 ANOS	1	non_reactive	non_reactive	non_reactive		non_reactive	HIV_monoinfected	HIV_monoinfected	HIV_monoinfected	Yes	non_reactive	no	no	no	no	>_500	no	no	1026	3039	0.337611	4.53637
304	1328	MCSB	23	18-29	3	male	married	brown	≤_ 8_years	1	heterosexual	≤_1	1	sexual	>_5 ANOS	1	non_reactive	non_reactive	non_reactive		non_reactive	HIV_monoinfected	HIV_monoinfected	HIV_monoinfected	Yes	non_reactive	no	no	no	no	>_500	no	no	677	962	0.703742	3.76268
305	1331	EV	31	30-49	2	female	married	white	>_ 8_years	2	heterosexual	≤_1	1	sexual	>_5 ANOS	1	non_reactive	non_reactive	non_reactive		non_reactive	HIV_monoinfected	HIV_monoinfected	HIV_monoinfected	Yes	non_reactive	no	no	no	no	<200	no		83	1275	0.065098	3.8282
306	1332	RMM	40	30-49	2	male	married		≤_ 8_years	1	heterosexual	≤_1	1	sexual	>_5 ANOS	1	reagent	reagent	non_reactive		non_reactive	HIV_monoinfected	HIV_monoinfected	HIV_monoinfected	Yes	non_reactive		no	no	no	<200	no	no	135	430	0.313953	4.57564
307	1333	RFJM	33	30-49	2	male	divorced	white	≤_ 8_years	1	heterosexual			sexual	>_5 ANOS	1	non_reactive	reagent	non_reactive		non_reactive	HIV_monoinfected	HIV_monoinfected	HIV_monoinfected	Yes	non_reactive	no	no	no	no	>_500	yes		783	635	1.23307	3.07445
308	1334	VS	29	18-29	3	male	married	black	≤_ 8_years	1	heterosexual			sexual	>_5 ANOS	1	non_reactive	non_reactive	non_reactive		non_reactive	HIV_monoinfected	HIV_monoinfected	HIV_monoinfected	Yes	non_reactive	no	no	no	no	between 200-500	no		298	962	0.309771	4.57564
309	1337	JBG	37	30-49	2	male	married		>_ 8_years	2	heterosexual	≤_1	1	sexual	>_5 ANOS	1	non_reactive	reagent	non_reactive		non_reactive	HIV_monoinfected	HIV_monoinfected	HIV_monoinfected	Yes	non_reactive	no	no	no	no	>_500	no	no	604	757	0.797886	3.65533
310	1346	PMR	18	18-29	3	female	single	white	>_ 8_years	2	heterosexual	≤_1	1	sexual	>_5 ANOS	1	reagent	non_reactive	non_reactive		non_reactive	HIV_monoinfected	HIV_monoinfected	HIV_monoinfected	Yes	non_reactive	no	no	no	no	>_500	no	yes	571	1103	0.517679	4.17508
311	1347	RLVS	41	30-49	2	male	single	white	>_ 8_years	2	homosexual/bisexual	>_5	3	sexual	>_5 ANOS	1	reagent	reagent	non_reactive		non_reactive	HIV_monoinfected	HIV_monoinfected	HIV_monoinfected	Yes	non_reactive	yes	no	no	no	<200	no	no	138	690	0.2	4.75727
312	1348	RCPD	31	30-49	2	male	married	white	>_ 8_years	2	heterosexual	≤_1	1	sexual	>_5 ANOS	1	non_reactive	reagent	non_reactive		non_reactive	HIV_monoinfected	HIV_monoinfected	HIV_monoinfected	Yes	non_reactive	no	no	no	no	between 200-500	no	no	438	969	0.452012	4.32137
313	1350	AS	35	30-49	2	male	married	brown	>_ 8_years	2	heterosexual	>_5	3	sexual	>_5 ANOS	1	reagent	reagent	non_reactive		non_reactive	HIV_monoinfected	HIV_monoinfected	HIV_monoinfected	Yes	non_reactive	no	no	no	no	between 200-500	no	no	388	1821	0.21307	4.7356
314	1355	VA	22	18-29	3	female	married	white	>_ 8_years	2	heterosexual	≤_1	1	sexual	>_5 ANOS	1	non_reactive	reagent	non_reactive		non_reactive	HIV_monoinfected	HIV_monoinfected	HIV_monoinfected	Yes	non_reactive	yes	no	no	no	between 200-500	no	no	369	1013	0.364265	4.19468
315	1356	JCA	25	18-29	3	male	married	brown	>_ 8_years	2	heterosexual	≤_1	1	sexual	>_5 ANOS	1	non_reactive	non_reactive	non_reactive		non_reactive	HIV_monoinfected	HIV_monoinfected	HIV_monoinfected	Yes	non_reactive	no	no	no	no	between 200-500	no	no	283	695	0.407194	4.40932
316	1359	ERM	38	30-49	2	female	single	white	≤_ 8_years	1	heterosexual	≤_1	1	sexual	>_5 ANOS	1	non_reactive	non_reactive	non_reactive		non_reactive	HIV_monoinfected	HIV_monoinfected	HIV_monoinfected	Yes	non_reactive	no	no	no	no	between 200-500	no	no	463	912	0.507675	4.2085
317	1360	LMC	47	30-49	2	female	divorced	white	>_ 8_years	2	heterosexual	≤_1	1	sexual	>_5 ANOS	1	non_reactive	reagent	non_reactive		non_reactive	HIV_monoinfected	HIV_monoinfected	HIV_monoinfected	Yes	non_reactive	no	no	no	no	<200	no	no	199	845	0.235503	3.98702
318	1361	ICBF	33	30-49	2	female	married	white	>_ 8_years	2	heterosexual	2 to 5	2	sexual	>_5 ANOS	1	non_reactive	reagent	non_reactive		non_reactive	HIV_monoinfected	HIV_monoinfected	HIV_monoinfected	Yes	non_reactive	no	no	no	no	between 200-500	no	no	386	1439	0.268242	4.66292
319	1362	TB	56	>_50	1	female	widower	white	≤_ 8_years	1	heterosexual	2 to 5	2	sexual	>_5 ANOS	1	non_reactive	non_reactive	non_reactive		non_reactive	HIV_monoinfected	HIV_monoinfected	HIV_monoinfected	Yes	non_reactive	no	no	no	no	between 200-500	no	no	272	659	0.412747	4.40323
320	1363	MCRS	37	30-49	2	female	divorced	black	≤_ 8_years	1	heterosexual	2 to 5	2	sexual	>_5 ANOS	1	non_reactive	non_reactive	non_reactive		non_reactive	HIV_monoinfected	HIV_monoinfected	HIV_monoinfected	Yes	non_reactive	no	no	no	no	<200	no	no	25	958	0.026096	3.96362
321	1363	SFG	45	30-49	2	female	single	white	≤_ 8_years	1	heterosexual	≤_1	1	sexual	>_5 ANOS	1		non_reactive	non_reactive		non_reactive	HIV_monoinfected	HIV_monoinfected	HIV_monoinfected	Yes	non_reactive	no	yes	no	yes	between 200-500	no	no	383	1285	0.298054	4.59381
322	1364	COP	23	18-29	3	female	single	white	≤_ 8_years	1	heterosexual	≤_1	1	sexual	>_5 ANOS	1	non_reactive	reagent	non_reactive		non_reactive	HIV_monoinfected	HIV_monoinfected	HIV_monoinfected	Yes	non_reactive	yes	no	no	yes	<200	no	no	55	655	0.0839695	3.61822
323	1365	PGD	0	0-17	4	female	single	white						OUTROS	>_5 ANOS	1	non_reactive	non_reactive	non_reactive		non_reactive	HIV_monoinfected	HIV_monoinfected	HIV_monoinfected	Yes	non_reactive			no			no	no
324	1369	NTF	41	30-49	2	female	single	white	≤_ 8_years	1	heterosexual	2 to 5	2	sexual	>_5 ANOS	1	non_reactive	non_reactive	non_reactive		non_reactive	HIV_monoinfected	HIV_monoinfected	HIV_monoinfected	Yes	non_reactive	no	no	no	no	>_500	no	no	606	2128	0.284774	4.61927
325	1370	MLS	44	30-49	2	female	single	brown	≤_ 8_years	1	heterosexual			sexual	>_5 ANOS	1	reagent	reagent	non_reactive		non_reactive	HIV_monoinfected	HIV_monoinfected	HIV_monoinfected	Yes	non_reactive	yes					no
326	1371	APVK	19	18-29	3	female	married	white	>_ 8_years	2	heterosexual	≤_1	1	sexual	>_5 ANOS	1	non_reactive	reagent	non_reactive		non_reactive	HIV_monoinfected	HIV_monoinfected	HIV_monoinfected	Yes	non_reactive	no	no	no	no	>_500	no	no	796	932	0.854077	3.60076
327	1372	ESA	46	30-49	2	male	single	white	>_ 8_years	2	homosexual/bisexual			sexual	>_5 ANOS	1	non_reactive	reagent	non_reactive		non_reactive	HIV_monoinfected	HIV_monoinfected	HIV_monoinfected	Yes	non_reactive	no	no	no	no	>_500	no	no	543			4.19836
328	1376	MRR	25	18-29	3	male	single	brown	>_ 8_years	2	homosexual/bisexual	>_5	3	sexual	>_5 ANOS	1	non_reactive	reagent	non_reactive		non_reactive	HIV_monoinfected	HIV_monoinfected	HIV_monoinfected	Yes	non_reactive	yes				>_500	no	yes	1099	912	1.20504	3.11361
329	1377	EC	38	30-49	2	female	single	white	>_ 8_years	2	heterosexual	2 to 5	2	sexual	>_5 ANOS	1	non_reactive	non_reactive	non_reactive		non_reactive	HIV_monoinfected	HIV_monoinfected	HIV_monoinfected	Yes	non_reactive	yes	no	no	yes	<200	no	no	24	1325	0.0181132	3.98299
330	1378	JGS	49	30-49	2	male	single	brown	>_ 8_years	2	homosexual/bisexual	>_5	3	sexual	>_5 ANOS	1	non_reactive	non_reactive	non_reactive		non_reactive	HIV_monoinfected	HIV_monoinfected	HIV_monoinfected	Yes	non_reactive				yes	<200	no	yes	158	513	0.307992	4.57914
331	1380	SMJ	35	30-49	2	male	married	white	≤_ 8_years	1	homosexual/bisexual	2 to 5	2	sexual	>_5 ANOS	1	non_reactive	non_reactive	non_reactive		non_reactive	HIV_monoinfected	HIV_monoinfected	HIV_monoinfected	Yes	non_reactive	yes	no	no	yes	<200	yes	no	67	756	0.0886243	3.60362
332	1381	RP	38	30-49	2	female	married	black	>_ 8_years	2	heterosexual	≤_1	1	sexual	>_5 ANOS	1	reagent	non_reactive	non_reactive		non_reactive	HIV_monoinfected	HIV_monoinfected	HIV_monoinfected	Yes	non_reactive	no	no	no	yes	>_500	no	no	846	2755	0.307078	4.58054
333	1383	NCF	35	30-49	2	female	single	white	>_ 8_years	2	heterosexual			sexual	>_5 ANOS	1	non_reactive	reagent	non_reactive		non_reactive	HIV_monoinfected	HIV_monoinfected	HIV_monoinfected	Yes	non_reactive	no	no	no	no	between 200-500	no	no	209	1724	0.12123	3.52451
334	1385	VAS	31	30-49	2	male	single	brown	≤_ 8_years	1	heterosexual	≤_1	1	sexual	>_5 ANOS	1	reagent	reagent	non_reactive		non_reactive	HIV_monoinfected	HIV_monoinfected	HIV_monoinfected	Yes	non_reactive	yes	yes	no	yes	between 200-500	no	no	320	1176	0.272109	4.65631
335	1386	ZBT	35	30-49	2	female	married	white	≤_ 8_years	1	heterosexual	≤_1	1	sexual	>_5 ANOS	1	non_reactive	non_reactive	non_reactive		reagent		HIV_HCV	Hepatitis		reagent	no	no	no	no	>_500	no	no	506	1827	0.276957	4.24428
336	1388	ZR	25	18-29	3	female	single	white	≤_ 8_years	1	heterosexual	2 to 5	2	sexual	>_5 ANOS	1	reagent	reagent	non_reactive		non_reactive	HIV_monoinfected	HIV_monoinfected	HIV_monoinfected	Yes	non_reactive	no	no	no	no	>_500	no	no	1729	879	1.96701	2.89597
337	1389	CR	36	30-49	2	male	single	white	>_ 8_years	2	homosexual/bisexual	>_5	3	sexual	>_5 ANOS	1	non_reactive	non_reactive	non_reactive		non_reactive	HIV_monoinfected	HIV_monoinfected	HIV_monoinfected	Yes	non_reactive	no	no	no	no	between 200-500	no	no	455			4.24167
338	1390	CAO	36	30-49	2	female	married	white	≤_ 8_years	1	heterosexual	>_5	3	sexual	>_5 ANOS	1	non_reactive	reagent	non_reactive		non_reactive	HIV_monoinfected	HIV_monoinfected	HIV_monoinfected	Yes	non_reactive	yes		no	yes	>_500	no	yes	850	832	1.02163	3.35468
339	1392	NSB	21	18-29	3	female	single	white	>_ 8_years	2	heterosexual	≤_1	1	sexual	>_5 ANOS	1	non_reactive	reagent	non_reactive		non_reactive	HIV_monoinfected	HIV_monoinfected	HIV_monoinfected	Yes	non_reactive	no	no	no	no	between 200-500	no	no	232	481	0.482328	4.26302
340	1393	JV	34	30-49	2	male	single	white	≤_ 8_years	1				sexual	>_5 ANOS	1	non_reactive	non_reactive	non_reactive		non_reactive	HIV_monoinfected	HIV_monoinfected	HIV_monoinfected	Yes	non_reactive	no	no	no	no	between 200-500	no	no	221	1415	0.156184	4.90588
341	1394	SSP	26	18-29	3	male	single	white	>_ 8_years	2	heterosexual	>_5	3	sexual	>_5 ANOS	1	non_reactive	non_reactive	non_reactive		non_reactive	HIV_monoinfected	HIV_monoinfected	HIV_monoinfected	Yes	non_reactive	yes	no	no	no	<200	no	yes	27	1549	0.0174306	3.98299
342	1396	VCS	31	30-49	2	male	married	white	≤_ 8_years	1	heterosexual	≤_1	1	sexual	>_5 ANOS	1	non_reactive	non_reactive	non_reactive		non_reactive	HIV_monoinfected	HIV_monoinfected	HIV_monoinfected	Yes	non_reactive	yes	no	no	no	>_500	no	no	539	501	1.07585	3.31302
343	1397	JP	29	18-29	3	male	single	white	≤_ 8_years	1	heterosexual	>_5	3	sexual	>_5 ANOS	1	non_reactive	non_reactive	non_reactive		non_reactive	HIV_monoinfected	HIV_monoinfected	HIV_monoinfected	Yes	non_reactive	no	no	no	no	between 200-500	no	yes	390	977	0.399181	4.42636
344	1398	VCZ	23	18-29	3	female	single	white	≤_ 8_years	1	heterosexual	>_5	3	sexual	>_5 ANOS	1	non_reactive	non_reactive	non_reactive		non_reactive	HIV_monoinfected	HIV_monoinfected	HIV_monoinfected	Yes	non_reactive	yes	no	no	no	between 200-500	no	yes	480	677	0.70901	3.75205
345	1401	CAS	20	18-29	3	female	married	white	>_ 8_years	2	heterosexual	≤_1	1	sexual	>_5 ANOS	1	non_reactive	reagent	non_reactive		non_reactive	HIV_monoinfected	HIV_monoinfected	HIV_monoinfected	Yes	non_reactive	no	no	no	no	between 200-500	no	no	296			4.24167
346	1405	MJSP	56	>_50	1	female	widower	white	≤_ 8_years	1	heterosexual	≤_1	1	sexual	>_5 ANOS	1	non_reactive	reagent	non_reactive		non_reactive	HIV_monoinfected	HIV_monoinfected	HIV_monoinfected	Yes	non_reactive	no	no	no	no	>_500	no	no	815	750	1.08667	3.30276
347	1408	AS	39	30-49	2	male	single	brown	≤_ 8_years	1	heterosexual	>_5	3	sexual	>_5 ANOS	1	reagent	non_reactive	non_reactive		reagent		HIV_HCV	Hepatitis		reagent	yes	yes	yes	no	between 200-500	no	no	300	990	0.30303	4.59907
348	1409	VC	21	18-29	3	male	single	white	≤_ 8_years	1	heterosexual			sexual	>_5 ANOS	1	reagent	non_reactive	non_reactive		non_reactive	HIV_monoinfected	HIV_monoinfected	HIV_monoinfected	Yes	non_reactive	no	no	no	no	between 200-500	no	no	356	2173	0.163829	4.8788
349	1410	IDP	35	30-49	2	female	single	white	≤_ 8_years	1	heterosexual	2 to 5	2	sexual	>_5 ANOS	1	reagent	non_reactive	non_reactive		non_reactive	HIV_monoinfected	HIV_monoinfected	HIV_monoinfected	Yes	non_reactive	no	no	no	no	<200	no	no	40	878	0.0455581	3.86515
350	1411	LJR	26	18-29	3	male	single	white	>_ 8_years	2	heterosexual	≤_1	1	sexual	>_5 ANOS	1	non_reactive	reagent	non_reactive		non_reactive	HIV_monoinfected	HIV_monoinfected	HIV_monoinfected	Yes	non_reactive	no	no	no	no	>_500	no	no	518	1153	0.449263	4.32197
351	1412	VS	28	18-29	3	female	widower	white	>_ 8_years	2	heterosexual	≤_1	1	sexual	>_5 ANOS	1	non_reactive	non_reactive	non_reactive		non_reactive	HIV_monoinfected	HIV_monoinfected	HIV_monoinfected	Yes	non_reactive	no	no	no	no	between 200-500	no	no	495	1146	0.431937	4.35576
352	1414	FRS	25	18-29	3	female	married	white	≤_ 8_years	1	heterosexual	≤_1	1	sexual	>_5 ANOS	1	non_reactive	non_reactive	non_reactive		non_reactive	HIV_monoinfected	HIV_monoinfected	HIV_monoinfected	Yes	non_reactive	no	no	no	no	<200	no	no	111	1537	0.0722186	3.70773
353	1415	DTS	31	30-49	2	male	married	brown	≤_ 8_years	1	heterosexual	≤_1	1	sexual	>_5 ANOS	1	non_reactive	reagent	non_reactive		non_reactive	HIV_monoinfected	HIV_monoinfected	HIV_monoinfected	Yes	non_reactive	yes	no	no	no	<200	no	no	134	700	0.191429	4.80455
354	1416	RML	37	30-49	2	male	married	white	>_ 8_years	2	heterosexual	≤_1	1	sexual	>_5 ANOS	1	non_reactive	non_reactive	non_reactive		non_reactive	HIV_monoinfected	HIV_monoinfected	HIV_monoinfected	Yes	non_reactive	no	no	no	no	between 200-500	no	no	500	453	1.10375	3.30016
355	1417	ESR	59	>_50	1	male	divorced	white	≤_ 8_years	1	heterosexual	≤_1	1	sexual	>_5 ANOS	1	reagent	reagent	non_reactive		non_reactive	HIV_monoinfected	HIV_monoinfected	HIV_monoinfected	Yes	non_reactive	no	no	no	no	>_500	no	no	574	906	0.633554	3.88389
356	1418	EMR	40	30-49	2	male	married	white	≤_ 8_years	1	heterosexual	2 to 5	2	sexual	>_5 ANOS	1	non_reactive	non_reactive	non_reactive		non_reactive	HIV_monoinfected	HIV_monoinfected	HIV_monoinfected	Yes	non_reactive	no	no	no	yes	between 200-500	no	no	379	1513	0.250496	3.97243
357	1419	JSCD	15	0-17	4	female	married	white	≤_ 8_years	1	heterosexual	≤_1	1	sexual	>_5 ANOS	1	non_reactive	reagent	non_reactive		non_reactive	HIV_monoinfected	HIV_monoinfected	HIV_monoinfected	Yes	non_reactive	no	no	no	yes	>_500	no	no	1151	1029	1.11856	3.22011
358	1422	RDST	53	>_50	1	female	divorced	white	>_ 8_years	2	heterosexual	2 to 5	2	sexual	>_5 ANOS	1	reagent	non_reactive	non_reactive		non_reactive	HIV_monoinfected	HIV_monoinfected	HIV_monoinfected	Yes	non_reactive	no	no	no	no	<200	no	no	20	703	0.0284495	3.91233
359	1424	RR	41	30-49	2	female	single	white	≤_ 8_years	1	heterosexual	≤_1	1	sexual	>_5 ANOS	1	non_reactive	non_reactive	reagent	reagent	non_reactive	HIV_HBV		Hepatitis		reagent	no	no	no	no	between 200-500	no	no	463	986	0.469574	3.18611
360	1426	AS	43	30-49	2	male	divorced	white	≤_ 8_years	1	heterosexual	≤_1	1	sexual	>_5 ANOS	1		reagent	non_reactive		non_reactive	HIV_monoinfected	HIV_monoinfected	HIV_monoinfected	Yes	non_reactive	no	no	no	no	<200	no	no	109	863	0.126304	4.99397
361	1429	MS	18	18-29	3	female	single	white	≤_ 8_years	1	heterosexual	≤_1	1	sexual	>_5 ANOS	1	reagent	non_reactive	reagent	reagent	non_reactive	HIV_HBV		Hepatitis		reagent	no	no	no	no	>_500	no	no	718	1460	0.491781	2.74974
362	1430	JR	17	0-17	4	male	single	brown	≤_ 8_years	1	homosexual/bisexual	>_5	3	sexual	>_5 ANOS	1	non_reactive	non_reactive	non_reactive		non_reactive	HIV_monoinfected	HIV_monoinfected	HIV_monoinfected	Yes	non_reactive	yes	yes	no	yes	between 200-500	no	yes	483	854	0.565574	4.07041
363	1431	SB	34	30-49	2	male	married	white	>_ 8_years	2	heterosexual	≤_1	1	sexual	>_5 ANOS	1	reagent	reagent	non_reactive		non_reactive	HIV_monoinfected	HIV_monoinfected	HIV_monoinfected	Yes	non_reactive	no	no	no	no	>_500	no	no	947	1630	0.580982	4.03967
364	1432	VSF	25	18-29	3	female	married	white	≤_ 8_years	1	heterosexual	≤_1	1	sexual	>_5 ANOS	1	non_reactive	non_reactive	non_reactive		non_reactive	HIV_monoinfected	HIV_monoinfected	HIV_monoinfected	Yes	non_reactive	no	no	no	no	between 200-500	no	no	408	636	0.641509	2.26007
365	1433	VRM	21	18-29	3	male	married	white	>_ 8_years	2	heterosexual	≤_1	1	sexual	>_5 ANOS	1	non_reactive	reagent	non_reactive		non_reactive	HIV_monoinfected	HIV_monoinfected	HIV_monoinfected	Yes	non_reactive	no	no	no	no	between 200-500	no	no	369	683	0.540264	4.14071
366	1436	OBL	24	18-29	3	male	single	white	>_ 8_years	2	heterosexual	>_5	3	sexual	>_5 ANOS	1	non_reactive	reagent	non_reactive		non_reactive	HIV_monoinfected	HIV_monoinfected	HIV_monoinfected	Yes	non_reactive	no	no	no	no	between 200-500	no	no	236	1111	0.212421	4.75686
367	1438	MRBL	43	30-49	2	female	married	brown	>_ 8_years	2	heterosexual	≤_1	1	sexual	>_5 ANOS	1	non_reactive	non_reactive	non_reactive		non_reactive	HIV_monoinfected	HIV_monoinfected	HIV_monoinfected	Yes	non_reactive	no	no	no	no	>_500	no	no	591	824	0.717233	3.75205
368	1439	MAF	33	30-49	2	male	married	white	>_ 8_years	2	heterosexual	≤_1	1	sexual	>_5 ANOS	1	non_reactive	reagent	non_reactive		non_reactive	HIV_monoinfected	HIV_monoinfected	HIV_monoinfected	Yes	non_reactive	no	yes	no	no	<200	no	no	85	682	0.124633	4.99397
369	1441	ACS	39	30-49	2	female	married	brown	>_ 8_years	2	heterosexual	≤_1	1	sexual	>_5 ANOS	1	non_reactive	non_reactive	non_reactive		non_reactive	HIV_monoinfected	HIV_monoinfected	HIV_monoinfected	Yes	non_reactive	no	no	no	no	<200	no	no	51	1016	0.0501969	3.86384
370	1443	FS	20	18-29	3	male	single	white	>_ 8_years	2	homosexual/bisexual	>_5	3	sexual	>_5 ANOS	1	non_reactive	reagent	non_reactive		non_reactive	HIV_monoinfected	HIV_monoinfected	HIV_monoinfected	Yes	non_reactive	no	no	no	no	between 200-500	no	yes	443	798	0.555138	4.07287
371	1445	IEM	28	18-29	3	female	single	brown	≤_ 8_years	1	heterosexual	≤_1	1	sexual	>_5 ANOS	1	non_reactive	reagent	non_reactive		non_reactive	HIV_monoinfected	HIV_monoinfected	HIV_monoinfected	Yes	non_reactive	no	no	no	yes	>_500	no	no	618	572	1.08042	3.30557
372	1446	KFS	21	18-29	3	female	single	white	≤_ 8_years	1	heterosexual	>_5	3	sexual	>_5 ANOS	1	non_reactive	non_reactive	non_reactive		non_reactive	HIV_monoinfected	HIV_monoinfected	HIV_monoinfected	Yes	non_reactive	no	no	no	no	>_500	no	no	557	756	0.736772	3.74092
373	1447	EJA	37	30-49	2	male	single	white	≤_ 8_years	1	homosexual/bisexual	>_5	3	sexual	>_5 ANOS	1	reagent	non_reactive	non_reactive		non_reactive	HIV_monoinfected	HIV_monoinfected	HIV_monoinfected	Yes	non_reactive	yes	yes	yes	yes	between 200-500	no	yes	498	409	1.2176	3.11361
374	1449	JLL	33	30-49	2	male	married	white	>_ 8_years	2	heterosexual	>_5	3	sexual	>_5 ANOS	1	non_reactive	reagent	non_reactive		non_reactive	HIV_monoinfected	HIV_monoinfected	HIV_monoinfected	Yes	non_reactive				no	<200	no	no	32	606	0.0528053	3.86384
375	1450	MHRS	60	>_50	1	female	divorced	white	≤_ 8_years	1	heterosexual	≤_1	1	sexual	>_5 ANOS	1			reagent	reagent	non_reactive	HIV_HBV		Hepatitis		reagent	yes			yes		no
376	1453	HMT	24	18-29	3	male	single	other	>_ 8_years	2	homosexual/bisexual	≤_1	1	sexual	>_5 ANOS	1	non_reactive	non_reactive	non_reactive		non_reactive	HIV_monoinfected	HIV_monoinfected	HIV_monoinfected	Yes	non_reactive	no	no	no	no	between 200-500	no	no	411	711	0.578059	4.04218
377	1455	LM	28	18-29	3	male	single	brown	≤_ 8_years	1	heterosexual	≤_1	1	sexual	>_5 ANOS	1	reagent	non_reactive	non_reactive		non_reactive	HIV_monoinfected	HIV_monoinfected	HIV_monoinfected	Yes	non_reactive	no	yes	no	no	>_500	no	no	607	775	0.783226	3.67477
378	1456	ERR	40	30-49	2	female	single	brown	≤_ 8_years	1	heterosexual	2 to 5	2	sexual	>_5 ANOS	1	non_reactive	non_reactive	non_reactive		non_reactive	HIV_monoinfected	HIV_monoinfected	HIV_monoinfected	Yes	non_reactive	no	no	no	yes	>_500	no	no	1817	1897	0.957828	3.47436
379	1459	DSR	21	18-29	3	female	widower		>_ 8_years	2	heterosexual	≤_1	1	sexual	>_5 ANOS	1	reagent	reagent	non_reactive		non_reactive	HIV_monoinfected	HIV_monoinfected	HIV_monoinfected	Yes	non_reactive	no	no	no	no	>_500	no	no	625			4.26968
380	1461	MB	20	18-29	3	female	married	brown	≤_ 8_years	1	heterosexual	≤_1	1	sexual	>_5 ANOS	1	non_reactive	non_reactive	non_reactive		non_reactive	HIV_monoinfected	HIV_monoinfected	HIV_monoinfected	Yes	non_reactive	no	no	no	no	>_500	no	no	640	1512	0.42328	4.382
381	1463	MSC	49	30-49	2	male	divorced	white	≤_ 8_years	1	heterosexual			sexual	>_5 ANOS	1			non_reactive		non_reactive	HIV_monoinfected	HIV_monoinfected	HIV_monoinfected	Yes	non_reactive					between 200-500			483	1007	0.479643	4.28445
382	1464	IU	64	>_50	1	male	divorced	white	≤_ 8_years	1	heterosexual	2 to 5	2	sexual	>_5 ANOS	1	reagent	reagent	non_reactive		non_reactive	HIV_monoinfected	HIV_monoinfected	HIV_monoinfected	Yes	non_reactive	no	no	no	no	between 200-500	no	no	380	701	0.542083	4.12756
383	1465	CAR	56	>_50	1	female	divorced	black	≤_ 8_years	1	heterosexual	≤_1	1	sexual	ENTRE 3-5 ANOS	2	non_reactive	non_reactive	non_reactive		non_reactive	HIV_monoinfected	HIV_monoinfected	HIV_monoinfected	Yes	non_reactive	no	no	no	no	>_500	no	no	788	1360	0.579412	4.04001
384	1467	JGF	32	30-49	2	female	single	white	≤_ 8_years	1	heterosexual	>_5	3	sexual	>_5 ANOS	1	reagent	reagent	non_reactive		non_reactive	HIV_monoinfected	HIV_monoinfected	HIV_monoinfected	Yes	non_reactive	no	no	no	no	between 200-500	no	no	480	1732	0.277136	4.55051
385	1468	MGJ	39	30-49	2	female	married	brown	>_ 8_years	2	heterosexual	≤_1	1	sexual	>_5 ANOS	1	non_reactive	non_reactive	non_reactive		non_reactive	HIV_monoinfected	HIV_monoinfected	HIV_monoinfected	Yes	non_reactive	no	no	no	yes	between 200-500	no	no	323	818	0.394866	4.42781
386	1469	DC	47	30-49	2	male	married	white	≤_ 8_years	1	heterosexual	≤_1	1	sexual	>_5 ANOS	1	non_reactive	reagent	non_reactive		non_reactive	HIV_monoinfected	HIV_monoinfected	HIV_monoinfected	Yes	non_reactive	no	no	no	no	between 200-500	no	no	357	686	0.520408	3.97231
387	1470	MDD	51	>_50	1	male	married	white	≤_ 8_years	1	heterosexual	≤_1	1	sexual	>_5 ANOS	1	reagent	reagent	non_reactive		non_reactive	HIV_monoinfected	HIV_monoinfected	HIV_monoinfected	Yes	non_reactive	no	no	no	no	between 200-500	no	no	379	877	0.432155	4.35576
388	1471	EAB	27	18-29	3	male	single	brown	≤_ 8_years	1	homosexual/bisexual	>_5	3	sexual	>_5 ANOS	1	non_reactive	non_reactive	non_reactive		non_reactive	HIV_monoinfected	HIV_monoinfected	HIV_monoinfected	Yes	non_reactive	yes	yes	no	no	>_500	no	no	870	646	1.34675	3.74092
389	1476	ELS	27	18-29	3	male	single	white	>_ 8_years	2	homosexual/bisexual			sexual	>_5 ANOS	1	non_reactive	non_reactive	non_reactive		non_reactive	HIV_monoinfected	HIV_monoinfected	HIV_monoinfected	Yes	non_reactive	no	no	no	no	between 200-500	no	no	279	648	0.430556	3.96362
390	1477	ER	25	18-29	3	male	single	white	≤_ 8_years	1	heterosexual	>_5	3	sexual	>_5 ANOS	1	non_reactive	reagent	non_reactive		non_reactive	HIV_monoinfected	HIV_monoinfected	HIV_monoinfected	Yes	non_reactive	yes	yes	no	yes	<200	no	no	43	808	0.0532178	4.86439
391	1480	AF	37	30-49	2	male	married	brown			heterosexual	2 to 5	2	sexual	>_5 ANOS	1	non_reactive	non_reactive						Hepatitis		reagent	no	yes	no	no	between 200-500	no	no	455	3691	0.123273	4.37658
392	1481	DHC	40	30-49	2	male	married	black	>_ 8_years	2	heterosexual	≤_1	1	sexual	>_5 ANOS	1	non_reactive	reagent	non_reactive		non_reactive	HIV_monoinfected	HIV_monoinfected	HIV_monoinfected	Yes	non_reactive	no	no	no	no	<200	no	no	141	486	0.290123	4.80356
393	1483	MP	21	18-29	3	male	single	white	>_ 8_years	2	homosexual/bisexual	≤_1	1	sexual	>_5 ANOS	1	non_reactive	non_reactive	non_reactive		non_reactive	HIV_monoinfected	HIV_monoinfected	HIV_monoinfected	Yes	non_reactive	no	no	no	yes	>_500	no	no	569	958	0.593946	3.9861
394	1484	SM	33	30-49	2	female	married		≤_ 8_years	1	heterosexual	≤_1	1	sexual	>_5 ANOS	1	non_reactive	non_reactive	reagent	reagent	non_reactive	HIV_HBV		Hepatitis		reagent	no	no	no	no	between 200-500	no	no	486	2031	0.239291	3.71634
395	1486	SBH	39	30-49	2	female	single	white	>_ 8_years	2	heterosexual	2 to 5	2	sexual	>_5 ANOS	1	non_reactive	non_reactive	non_reactive		non_reactive	HIV_monoinfected	HIV_monoinfected	HIV_monoinfected	Yes	non_reactive	no	no	no	no	>_500	no	no	563	953	0.590766	4.17508
396	1488	ABM	66	>_50	1	male	divorced	white	≤_ 8_years	1	heterosexual	2 to 5	2	sexual	>_5 ANOS	1	non_reactive	non_reactive	non_reactive		non_reactive	HIV_monoinfected	HIV_monoinfected	HIV_monoinfected	Yes	non_reactive	no	no	no	no	between 200-500	no	no	394	1259	0.312947	4.73115
397	1489	RNR	25	18-29	3	female	single	brown	≤_ 8_years	1	heterosexual	>_5	3	sexual	>_5 ANOS	1	non_reactive	non_reactive	non_reactive		reagent		HIV_HCV	Hepatitis		reagent	yes	yes	no	yes	>_500	no	no	568	1340	0.423881	4.36129
398	1490	DMA	26	18-29	3	female	married	white	≤_ 8_years	1	heterosexual	≤_1	1	sexual	>_5 ANOS	1	non_reactive	non_reactive	non_reactive		non_reactive	HIV_monoinfected	HIV_monoinfected	HIV_monoinfected	Yes	non_reactive	no	no	no	no	>_500	no	no	784	814	0.963145	4.41194
399	1491	VJE	38	30-49	2	male	married	brown	≤_ 8_years	1	heterosexual	≤_1	1	sexual	>_5 ANOS	1	reagent	non_reactive	non_reactive		non_reactive	HIV_monoinfected	HIV_monoinfected	HIV_monoinfected	Yes	non_reactive	no	no	no	no	between 200-500	no	no	359	805	0.445963	3.86515
400	1493	FAB	36	30-49	2	male	single	white	>_ 8_years	2	homosexual/bisexual			sexual	>_5 ANOS	1	non_reactive	reagent	non_reactive		non_reactive	HIV_monoinfected	HIV_monoinfected	HIV_monoinfected	Yes	non_reactive	no	no	no	no	between 200-500	no	no	387	1274	0.303768	3.197
401	1495	JGS	48	30-49	2	male	widower	brown	≤_ 8_years	1	heterosexual	≤_1	1	sexual	>_5 ANOS	1	non_reactive	non_reactive	non_reactive		non_reactive	HIV_monoinfected	HIV_monoinfected	HIV_monoinfected	Yes	non_reactive	no	no	no	no	<200	no	no	181	2443	0.0740892	3.69277
402	1496	CTSP	21	18-29	3	female	married	brown	>_ 8_years	2	heterosexual	2 to 5	2	sexual	>_5 ANOS	1	non_reactive	non_reactive	non_reactive		non_reactive	HIV_monoinfected	HIV_monoinfected	HIV_monoinfected	Yes	non_reactive	no	no	no	no	>_500	no	no	1036	656	1.57927	4.5741
403	1497	MSSR	47	30-49	2	female	divorced	white	≤_ 8_years	1	heterosexual	≤_1	1	sexual	>_5 ANOS	1	non_reactive	non_reactive	non_reactive		reagent		HIV_HCV	Hepatitis		reagent	no	no	no	no	<200	no	no	141	781	0.180538	4.69512
404	1498	RSS				female	divorced	white	≤_ 8_years	1	heterosexual	>_5	3	sexual	>_5 ANOS	1	non_reactive	non_reactive	non_reactive		non_reactive	HIV_monoinfected	HIV_monoinfected	HIV_monoinfected	Yes	non_reactive	no	no	no	no	>_500	no	no	535	1190	0.44958	3.9667
405	1499	AT	46	30-49	2	male	married	white	>_ 8_years	2	heterosexual	2 to 5	2	sexual	>_5 ANOS	1	non_reactive	reagent	non_reactive		non_reactive	HIV_monoinfected	HIV_monoinfected	HIV_monoinfected	Yes	non_reactive	no	no	no	no	between 200-500	no	no	499	690	0.723188	4.35591
406	1500	PTR	46	30-49	2	male	married	brown	≤_ 8_years	1	heterosexual	2 to 5	2	sexual	>_5 ANOS	1	non_reactive	non_reactive	non_reactive		non_reactive	HIV_monoinfected	HIV_monoinfected	HIV_monoinfected	Yes	non_reactive	no	no	no	yes	between 200-500	no	no	341	1808	0.188606	3.5844
407	1501	JJH	60	>_50	1	male	divorced	brown	>_ 8_years	2	heterosexual	2 to 5	2	sexual	>_5 ANOS	1	non_reactive	non_reactive	non_reactive		non_reactive	HIV_monoinfected	HIV_monoinfected	HIV_monoinfected	Yes	non_reactive	yes	no	no	yes	between 200-500	no	no	386	1401	0.275517	4.636
408	1502	AD	17	0-17	4	male	single	brown	≤_ 8_years	1	heterosexual	≤_1	1	sexual	>_5 ANOS	1	non_reactive	non_reactive	non_reactive		non_reactive	HIV_monoinfected	HIV_monoinfected	HIV_monoinfected	Yes	non_reactive	no	no	no	no	>_500	no	no	963	2013	0.47839	2.85794
409	1503	TAB	44	30-49	2	female	divorced	white	≤_ 8_years	1	heterosexual	≤_1	1	sexual	>_5 ANOS	1	non_reactive	reagent	non_reactive		non_reactive	HIV_monoinfected	HIV_monoinfected	HIV_monoinfected	Yes	non_reactive	no	no	no	no	between 200-500	no	no	446	903	0.493909	4.07287
410	1505	AC	56	>_50	1	male	married	brown	>_ 8_years	2	heterosexual	>_5	3	sexual	>_5 ANOS	1	non_reactive	non_reactive	non_reactive		non_reactive	HIV_monoinfected	HIV_monoinfected	HIV_monoinfected	Yes	non_reactive	no	no	no	no	between 200-500	no	no	201	675	0.297778	4.90588
411	1506	ISAS	46	30-49	2	female	single	brown	≤_ 8_years	1	heterosexual			sexual	>_5 ANOS	1	non_reactive	reagent	non_reactive		non_reactive	HIV_monoinfected	HIV_monoinfected	HIV_monoinfected	Yes	non_reactive	no	no	no	yes	>_500	no	no	1482	1848	0.801948	4.53872
412	1507	SR	69	>_50	1	male	single	white	≤_ 8_years	1	heterosexual			sexual	>_5 ANOS	1	non_reactive	non_reactive	non_reactive		non_reactive	HIV_monoinfected	HIV_monoinfected	HIV_monoinfected	Yes	non_reactive	no	no	no	no	>_500	no	no	793	1196	0.663043	2.31387
413	1509	MG	26	18-29	3	female	single	white	≤_ 8_years	1	heterosexual	>_5	3	sexual	>_5 ANOS	1	non_reactive	non_reactive	non_reactive		non_reactive	HIV_monoinfected	HIV_monoinfected	HIV_monoinfected	Yes	non_reactive	no	no	no	no	between 200-500	no	no	296	957	0.3093	3.72493
414	1510	RL	23	18-29	3	male	single	brown	≤_ 8_years	1	heterosexual	>_5	3	sexual	>_5 ANOS	1	non_reactive	non_reactive	non_reactive		non_reactive	HIV_monoinfected	HIV_monoinfected	HIV_monoinfected	Yes	non_reactive	yes	no	no	yes	>_500	no	no	639	917	0.696838	4.617
415	1511	ALCAS	27	18-29	3	female	single	brown	≤_ 8_years	1	heterosexual	>_5	3	sexual	>_5 ANOS	1	non_reactive	non_reactive	non_reactive		non_reactive	HIV_monoinfected	HIV_monoinfected	HIV_monoinfected	Yes	non_reactive	yes	no	no	yes	>_500	no	no	1140	1745	0.653295	3.7485
416	1513	JV	38	30-49	2	female	single	white	≤_ 8_years	1	heterosexual	2 to 5	2	sexual	>_5 ANOS	1	non_reactive	reagent	non_reactive		non_reactive	HIV_monoinfected	HIV_monoinfected	HIV_monoinfected	Yes	non_reactive	no	no	no	no	between 200-500	no	no	226	1402	0.161198	4.14071
417	1514	ASP	26	18-29	3	female	single	white	>_ 8_years	2	heterosexual	≤_1	1	sexual	>_5 ANOS	1		reagent	non_reactive		non_reactive	HIV_monoinfected	HIV_monoinfected	HIV_monoinfected	Yes	non_reactive	no	no	no	no	>_500	no	no	515	1194	0.431323	4.24167
418	1515	ACP	3	0-17	4	female	single	white	≤_ 8_years	1	heterosexual			OUTROS	>_5 ANOS	1	non_reactive	non_reactive	non_reactive		non_reactive	HIV_monoinfected	HIV_monoinfected	HIV_monoinfected	Yes	non_reactive	no	no	no	no	>_500	no	no	697	1742	0.400115	3.74713
419	1516	JFP	27	18-29	3	female	single	white	≤_ 8_years	1	heterosexual	>_5	3	sexual	>_5 ANOS	1	non_reactive	non_reactive	non_reactive		non_reactive	HIV_monoinfected	HIV_monoinfected	HIV_monoinfected	Yes	non_reactive	no	no	no	no	>_500	yes	no	625	633	0.987362	3.58704
420	1518	CS	36	30-49	2	female	married	brown	≤_ 8_years	1	heterosexual	≤_1	1	sexual	>_5 ANOS	1	non_reactive	non_reactive	non_reactive		non_reactive	HIV_monoinfected	HIV_monoinfected	HIV_monoinfected	Yes	non_reactive	no	no	no	no	>_500	no	no	1042	1200	0.868333	4.94855
421	1519	JCPA	28	18-29	3	male	single	white	>_ 8_years	2	homosexual/bisexual	≤_1	1	sexual	>_5 ANOS	1	non_reactive	non_reactive	non_reactive		non_reactive	HIV_monoinfected	HIV_monoinfected	HIV_monoinfected	Yes	non_reactive	no	no	no	no	>_500	no	no	571	1003	0.569292	4.79229
422	1521	LAS	47	30-49	2	male	married	brown	≤_ 8_years	1	heterosexual			sexual	>_5 ANOS	1	non_reactive	non_reactive	non_reactive		non_reactive	HIV_monoinfected	HIV_monoinfected	HIV_monoinfected	Yes	non_reactive	yes	no	no	no	>_500	no	no	672	900	0.746667	3.52451
423	1522	NM	56	>_50	1	male	divorced	brown	≤_ 8_years	1	heterosexual			sexual	>_5 ANOS	1	reagent	non_reactive	non_reactive		non_reactive	HIV_monoinfected	HIV_monoinfected	HIV_monoinfected	Yes	non_reactive	yes	no	no	no	between 200-500	no	no	284	1130	0.251327	3.8282
424	1524	ERW	28	18-29	3	female	single	white	≤_ 8_years	1	heterosexual	≤_1	1	sexual	>_5 ANOS	1	non_reactive	non_reactive	non_reactive		non_reactive	HIV_monoinfected	HIV_monoinfected	HIV_monoinfected	Yes	non_reactive	no	no	no	no	between 200-500	no	no	273	823	0.331713	4.28445
425	1525	EFV	46	30-49	2	female	single	brown	>_ 8_years	2	heterosexual	≤_1	1	sexual	>_5 ANOS	1	non_reactive	reagent	non_reactive		non_reactive	HIV_monoinfected	HIV_monoinfected	HIV_monoinfected	Yes	non_reactive	no	no	no	no	between 200-500	no	no	415	1091	0.380385	4.08991
426	1526	CS	26	18-29	3	male	single	white	>_ 8_years	2	heterosexual	>_5	3	sexual	>_5 ANOS	1	non_reactive	non_reactive	non_reactive		non_reactive	HIV_monoinfected	HIV_monoinfected	HIV_monoinfected	Yes	non_reactive	no	no	no	no		no	no
427	1527	NLN	28	18-29	3	female	divorced		≤_ 8_years	1	heterosexual			sexual	>_5 ANOS	1	non_reactive	non_reactive	non_reactive		non_reactive	HIV_monoinfected	HIV_monoinfected	HIV_monoinfected	Yes	non_reactive					between 200-500			413	1151	0.358818	4.15765
428	1528	AMA	27	18-29	3	female	single	brown	>_ 8_years	2	heterosexual			sexual	>_5 ANOS	1	non_reactive	non_reactive	non_reactive		non_reactive	HIV_monoinfected	HIV_monoinfected	HIV_monoinfected	Yes	non_reactive	no	no	no	no		no	no
429	1530	NPL	49	30-49	2	male	divorced	white	≤_ 8_years	1	heterosexual	≤_1	1	sexual	>_5 ANOS	1	non_reactive	non_reactive	non_reactive		non_reactive	HIV_monoinfected	HIV_monoinfected	HIV_monoinfected	Yes	non_reactive	yes	no	no	yes	<200	no	no	65	574	0.11324	3.97243
430	1531	EWR	54	>_50	1	male	single	brown	≤_ 8_years	1	heterosexual	2 to 5	2	sexual	>_5 ANOS	1	non_reactive	reagent	non_reactive		non_reactive	HIV_monoinfected	HIV_monoinfected	HIV_monoinfected	Yes	non_reactive	yes	no	no	no	between 200-500	no	no	263	1085	0.242396	2.9652
431	1533	LG	17	0-17	4	female	single	white	>_ 8_years	2	heterosexual	≤_1	1	sexual	>_5 ANOS	1	non_reactive	non_reactive	non_reactive		non_reactive	HIV_monoinfected	HIV_monoinfected	HIV_monoinfected	Yes	non_reactive	no	no	no	no	between 200-500	no	no	453	1409	0.321505	4.72447
432	1535	ICK	30	30-49	2	female	divorced	brown	≤_ 8_years	1	heterosexual	≤_1	1	sexual	>_5 ANOS	1	non_reactive	non_reactive	non_reactive		non_reactive	HIV_monoinfected	HIV_monoinfected	HIV_monoinfected	Yes	non_reactive	no	no	no	no	<200	no	no	133	364	0.365385	4.76629
433	1536	SCS	35	30-49	2	female	single	white	>_ 8_years	2	heterosexual			sexual	>_5 ANOS	1	reagent	reagent	non_reactive		non_reactive	HIV_monoinfected	HIV_monoinfected	HIV_monoinfected	Yes	non_reactive	no	no	no	no	between 200-500	no	no	313	1113	0.281222	4.62634
434	1537	AR	25	18-29	3	female	single	white	≤_ 8_years	1	heterosexual	≤_1	1	sexual	>_5 ANOS	1	non_reactive	non_reactive	non_reactive		non_reactive	HIV_monoinfected	HIV_monoinfected	HIV_monoinfected	Yes	non_reactive	no	no	no	no	between 200-500	no	no	266	1382	0.192475	3.61401
435	1538	OLJP	25	18-29	3	male	single	white	>_ 8_years	2	homosexual/bisexual			sexual	>_5 ANOS	1	non_reactive	reagent	non_reactive		non_reactive	HIV_monoinfected	HIV_monoinfected	HIV_monoinfected	Yes	non_reactive	no	no	no	no	<200	no	no	191	858	0.222611	3.71725
436	1542	VCR	21	18-29	3	female	married	white	>_ 8_years	2	heterosexual	2 to 5	2	sexual	>_5 ANOS	1	non_reactive	reagent	non_reactive		non_reactive	HIV_monoinfected	HIV_monoinfected	HIV_monoinfected	Yes	non_reactive	no	no	no	no	>_500	no	no	1537	859	1.78929	4.46181
437	1544	LS	26	18-29	3	female	single	white	>_ 8_years	2	heterosexual			sexual	>_5 ANOS	1	non_reactive	reagent	non_reactive		non_reactive	HIV_monoinfected	HIV_monoinfected	HIV_monoinfected	Yes	non_reactive					between 200-500			253	865	0.292486	4.34955
438	1545	AFS	31	30-49	2	female	single	white	>_ 8_years	2	heterosexual	2 to 5	2	sexual	>_5 ANOS	1	non_reactive	non_reactive	non_reactive		non_reactive	HIV_monoinfected	HIV_monoinfected	HIV_monoinfected	Yes	non_reactive	no	no	no	no	between 200-500	no	no	446	593	0.752108	4.43228
439	1546	ACS	38	30-49	2	male	married	white	>_ 8_years	2	heterosexual	≤_1	1	sexual	>_5 ANOS	1	reagent	reagent	non_reactive		non_reactive	HIV_monoinfected	HIV_monoinfected	HIV_monoinfected	Yes	non_reactive	no	no	no	no	between 200-500	no	no	334	735	0.454422	4.31266
440	1547	JP	19	18-29	3	female	single	white	≤_ 8_years	1	heterosexual	2 to 5	2	sexual	>_5 ANOS	1	non_reactive	non_reactive	non_reactive		non_reactive	HIV_monoinfected	HIV_monoinfected	HIV_monoinfected	Yes	non_reactive	no	no	no	yes	>_500	no	no	732	1199	0.610509	4.75727
441	1548	IDP	30	30-49	2	male	married	white	≤_ 8_years	1	heterosexual	≤_1	1	sexual	>_5 ANOS	1	non_reactive	reagent	non_reactive		non_reactive	HIV_monoinfected	HIV_monoinfected	HIV_monoinfected	Yes	non_reactive	no	no	no	no	<200	no	no	108	998	0.108216	4.58295
442	1549	MR	34	30-49	2	female	married	white	>_ 8_years	2	heterosexual	≤_1	1	sexual	>_5 ANOS	1	non_reactive	non_reactive	non_reactive		non_reactive	HIV_monoinfected	HIV_monoinfected	HIV_monoinfected	Yes	non_reactive	no	no	no	no	>_500	no	no	619	1260	0.49127	4.92864
443	1550	SCV	17	0-17	4	female	single	white	>_ 8_years	2	heterosexual	≤_1	1	sexual	>_5 ANOS	1	non_reactive	non_reactive	non_reactive		non_reactive	HIV_monoinfected	HIV_monoinfected	HIV_monoinfected	Yes	non_reactive	yes	no	no	yes	between 200-500	no	no	430	1281	0.335675	3.70856
444	1552	GQT	27	18-29	3	male	married	white	>_ 8_years	2	heterosexual	≤_1	1	sexual	>_5 ANOS	1	non_reactive	non_reactive	non_reactive		non_reactive	HIV_monoinfected	HIV_monoinfected	HIV_monoinfected	Yes	non_reactive	no	no	no	no	between 200-500	no	yes	479	1716	0.279138	4.00044
445	1553	male	35	30-49	2	female	married	white	≤_ 8_years	1	heterosexual	≤_1	1	sexual	>_5 ANOS	1	non_reactive	reagent	non_reactive		non_reactive	HIV_monoinfected	HIV_monoinfected	HIV_monoinfected	Yes	non_reactive	no	no	no	no	>_500	no	no	710	712	0.997191	4.60363
446	1554	OFR	49	30-49	2	male	married	brown	≤_ 8_years	1	heterosexual	≤_1	1	sexual	>_5 ANOS	1	non_reactive	non_reactive	non_reactive		non_reactive	HIV_monoinfected	HIV_monoinfected	HIV_monoinfected	Yes	non_reactive	no	no	no	no	<200	no	no	90	582	0.154639	4.04218
447	1556	YVSV	14	0-17	4	male	single	white	>_ 8_years	2				sexual	>_5 ANOS	1	non_reactive	non_reactive	non_reactive		non_reactive	HIV_monoinfected	HIV_monoinfected	HIV_monoinfected	Yes	non_reactive	no	yes	no	no	between 200-500	no	no	405	995	0.407035	3.98391
448	1557	ELS	35	30-49	2	male	married				heterosexual			sexual	>_5 ANOS	1			non_reactive		reagent		HIV_HCV	Hepatitis		reagent					between 200-500	no		270	1198	0.225376
449	1558	AP	47	30-49	2	male	married	brown	≤_ 8_years	1	heterosexual			sexual	>_5 ANOS	1	non_reactive	non_reactive	non_reactive		non_reactive	HIV_monoinfected	HIV_monoinfected	HIV_monoinfected	Yes	non_reactive	yes	yes	no	yes	between 200-500	no	no	361	513	0.703704	4.80455
450	1559	CPA	37	30-49	2	male	single	brown	≤_ 8_years	1	heterosexual	>_5	3	sexual	>_5 ANOS	1	non_reactive	non_reactive	non_reactive		non_reactive	HIV_monoinfected	HIV_monoinfected	HIV_monoinfected	Yes	non_reactive	yes	no	no	yes	<200	no	no	147	1797	0.081803	4.42636
451	1561	MS	34	30-49	2	male	married	black	≤_ 8_years	1	heterosexual	2 to 5	2	sexual	>_5 ANOS	1	non_reactive	reagent	non_reactive		non_reactive	HIV_monoinfected	HIV_monoinfected	HIV_monoinfected	Yes	non_reactive	yes	yes	no	yes	between 200-500	no	yes	312	477	0.654088	4.10519
452	1562	RS	26	18-29	3	male	single	white	≤_ 8_years	1	heterosexual	>_5	3	sexual	>_5 ANOS	1			non_reactive		non_reactive	HIV_monoinfected	HIV_monoinfected	HIV_monoinfected	Yes	non_reactive	yes	yes	no	yes	>_500	no	yes	764	674	1.13353	4.19605
453	1566	LQ	27	18-29	3	female	single	white	≤_ 8_years	1	heterosexual	>_5	3	sexual	>_5 ANOS	1	non_reactive		non_reactive		non_reactive	HIV_monoinfected	HIV_monoinfected	HIV_monoinfected	Yes	non_reactive	yes	no	no	no	>_500	no	yes	645	1574	0.409784	3.98299
454	1567	NSB	38	30-49	2	female	single	brown	≤_ 8_years	1	heterosexual	2 to 5	2	sexual	>_5 ANOS	1	non_reactive	non_reactive	non_reactive		non_reactive	HIV_monoinfected	HIV_monoinfected	HIV_monoinfected	Yes	non_reactive	no	no	no	no	<200	no	no	87	323	0.26935	3.91297
455	1568	JCC	17	0-17	4	male	single	white	>_ 8_years	2	homosexual/bisexual			sexual	>_5 ANOS	1	non_reactive	non_reactive	non_reactive		non_reactive	HIV_monoinfected	HIV_monoinfected	HIV_monoinfected	Yes	non_reactive					between 200-500	no	no	431	991	0.434914	4.35453
456	1569	FS	19	18-29	3	male	single	white	≤_ 8_years	1	heterosexual			sexual	>_5 ANOS	1	non_reactive	non_reactive	non_reactive		non_reactive	HIV_monoinfected	HIV_monoinfected	HIV_monoinfected	Yes	non_reactive					<200	no	no	65	469	0.138593	4.35451
457	1571	JMS	54	>_50	1	female	single	white	≤_ 8_years	1	heterosexual	>_5	3	sexual	>_5 ANOS	1			non_reactive		non_reactive	HIV_monoinfected	HIV_monoinfected	HIV_monoinfected	Yes	non_reactive	yes	no	no	yes	>_500	no	no	565	597	0.946399	4.76184
458	1575	ERS	52	>_50	1	female	married	white	≤_ 8_years	1	heterosexual	≤_1	1	sexual	>_5 ANOS	1	non_reactive	reagent	non_reactive		non_reactive	HIV_monoinfected	HIV_monoinfected	HIV_monoinfected	Yes	non_reactive	no	no	no	yes	>_500	no	no	562	440	1.27727	4.80409
459	1577	ASS	25	18-29	3	male	single	brown	≤_ 8_years	1	heterosexual	≤_1	1	sexual	>_5 ANOS	1	non_reactive	non_reactive	non_reactive		reagent		HIV_HCV	Hepatitis		reagent	yes	yes	no	yes	between 200-500	no	no	473	771	0.613489	4.8077
460	1579	AGS	60	>_50	1	male	married	white	>_ 8_years	2	heterosexual	≤_1	1		>_5 ANOS	1	non_reactive	non_reactive	non_reactive		non_reactive	HIV_monoinfected	HIV_monoinfected	HIV_monoinfected	Yes	non_reactive	yes	no	no	yes	>_500	no	no	514	671	0.766021	3.31302
461	1580	IPO	29	18-29	3	female	married	white	>_ 8_years	2	heterosexual	≤_1	1	sexual	>_5 ANOS	1	non_reactive	non_reactive	non_reactive		non_reactive	HIV_monoinfected	HIV_monoinfected	HIV_monoinfected	Yes	non_reactive	no	no	no	no	between 200-500	no	no	428	922	0.464208	3.32756
462	1583	SÃO	34	30-49	2	male	married	white	>_ 8_years	2	heterosexual	≤_1	1	sexual	>_5 ANOS	1	non_reactive	non_reactive	non_reactive		non_reactive	HIV_monoinfected	HIV_monoinfected	HIV_monoinfected	Yes	non_reactive	no	no	no	no	>_500	no	no	682	1235	0.552227	4.66292
463	1584	TFS	23	18-29	3	female	married	brown	≤_ 8_years	1	heterosexual	≤_1	1	sexual	>_5 ANOS	1	non_reactive	reagent	non_reactive		non_reactive	HIV_monoinfected	HIV_monoinfected	HIV_monoinfected	Yes	non_reactive	no	no	no	no	between 200-500	no	no	297	512	0.580078	4.04001
464	1586	SGC	26	18-29	3	female	single	white	≤_ 8_years	1	heterosexual	≤_1	1	sexual	>_5 ANOS	1	non_reactive	non_reactive	non_reactive		non_reactive	HIV_monoinfected	HIV_monoinfected	HIV_monoinfected	Yes	non_reactive	no	no	no	no	<200	no	no	131	1703	0.0769231	4.58152
465	1587	GS	0	0-17	4	male	single	brown						OUTROS	>_5 ANOS	1	non_reactive	non_reactive	non_reactive		non_reactive	HIV_monoinfected	HIV_monoinfected	HIV_monoinfected	Yes	non_reactive	no	no	no	no	>_500	no	no	1568	1790	0.875978	4.42726
466	1588	VSCK	30	30-49	2	female	single	brown	>_ 8_years	2	heterosexual	≤_1	1	sexual	>_5 ANOS	1	reagent	non_reactive	reagent	reagent	non_reactive	HIV_HBV		Hepatitis		reagent	no	no	no	no	between 200-500	no	no	386	559	0.690519	2.19033
467	1589	ACS	23	18-29	3	female	married	black	>_ 8_years	2	heterosexual	≤_1	1	sexual	>_5 ANOS	1		reagent	non_reactive		non_reactive	HIV_monoinfected	HIV_monoinfected	HIV_monoinfected	Yes	non_reactive	no	no	no	no	>_500	no	no	755	1707	0.442296	4.57564
468	1591	DAS	28	18-29	3	male	single	brown	≤_ 8_years	1	heterosexual			sexual	>_5 ANOS	1	non_reactive	non_reactive	non_reactive		non_reactive	HIV_monoinfected	HIV_monoinfected	HIV_monoinfected	Yes	non_reactive	no	no	no	no	between 200-500	no	no	235			4.07522
469	1593	EFD	38	30-49	2	female	single	white	>_ 8_years	2	heterosexual			sexual	>_5 ANOS	1	non_reactive	reagent	non_reactive		non_reactive	HIV_monoinfected	HIV_monoinfected	HIV_monoinfected	Yes	non_reactive	yes	no	no	yes	>_500	no	yes	866	1361	0.636297	4.65945
470	1594	RAJ	20	18-29	3	male	single	white	>_ 8_years	2	homosexual/bisexual	≤_1	1	sexual	>_5 ANOS	1	non_reactive	non_reactive	non_reactive		non_reactive	HIV_monoinfected	HIV_monoinfected	HIV_monoinfected	Yes	non_reactive	no	no	no	no	>_500	no	no	948	1030	0.920388	3.69277
471	1596	NSS	29	18-29	3	female	married	brown	≤_ 8_years	1	heterosexual	≤_1	1	sexual	>_5 ANOS	1	non_reactive	reagent	non_reactive		non_reactive	HIV_monoinfected	HIV_monoinfected	HIV_monoinfected	Yes	non_reactive	no	no	no	no	between 200-500	no	no	478	384	1.24479	4.24687
472	1597	VC	33	30-49	2	male	married	brown	≤_ 8_years	1	heterosexual	>_5	3	sexual	>_5 ANOS	1	non_reactive	reagent	non_reactive		non_reactive	HIV_monoinfected	HIV_monoinfected	HIV_monoinfected	Yes	non_reactive	yes	no	no	no	between 200-500	no	no	245	986	0.248479	4.29151
473	1598	EAR	39	30-49	2	female	married	brown	≤_ 8_years	1	heterosexual	2 to 5	2	sexual	>_5 ANOS	1	non_reactive	non_reactive	non_reactive		non_reactive	HIV_monoinfected	HIV_monoinfected	HIV_monoinfected	Yes	non_reactive	no	no	no	no	<200	no	no	125	585	0.213675	4.04001
474	1599	MLM	31	30-49	2	female	single	white	>_ 8_years	2	heterosexual	2 to 5	2	sexual	>_5 ANOS	1	non_reactive	non_reactive	non_reactive		non_reactive	HIV_monoinfected	HIV_monoinfected	HIV_monoinfected	Yes	non_reactive	no	no	no	no	<200	no	no	53	206	0.257282	4.62634
475	1601	DRON	38	30-49	2	female	married	white	≤_ 8_years	1	heterosexual	≤_1	1	sexual	>_5 ANOS	1	non_reactive	reagent	non_reactive		non_reactive	HIV_monoinfected	HIV_monoinfected	HIV_monoinfected	Yes	non_reactive	no	no	no	no	>_500	no	no	743	892	0.83296	4.46699
476	1606	LR	19	18-29	3	female	married	white	>_ 8_years	2	heterosexual	≤_1	1	sexual	>_5 ANOS	1	non_reactive	reagent	non_reactive		non_reactive	HIV_monoinfected	HIV_monoinfected	HIV_monoinfected	Yes	non_reactive	no	no	no	no	>_500	no	no	571	1209	0.472291	4.28919
477	1608	PLM	27	18-29	3	male	single	white	>_ 8_years	2	homosexual/bisexual	>_5	3	sexual	>_5 ANOS	1	non_reactive	reagent	non_reactive		non_reactive	HIV_monoinfected	HIV_monoinfected	HIV_monoinfected	Yes	non_reactive		no	no	no	<200	no	no	133	459	0.28976	4.12756
478	1609	MAPS	31	30-49	2	female	divorced	brown	≤_ 8_years	1	heterosexual			sexual	>_5 ANOS	1	reagent	reagent	non_reactive		non_reactive	HIV_monoinfected	HIV_monoinfected	HIV_monoinfected	Yes	non_reactive	no	no	no	no	between 200-500	no	no	268	629	0.426073	4.37088
479	1610	KFS	23	18-29	3	female	married	black	≤_ 8_years	1	heterosexual	≤_1	1	sexual	>_5 ANOS	1	non_reactive	reagent	non_reactive		non_reactive	HIV_monoinfected	HIV_monoinfected	HIV_monoinfected	Yes	non_reactive	no	yes	no	yes	>_500	no	no	548	1043	0.525407	4.17508
480	1611	ABC	36	30-49	2	male	married	brown	>_ 8_years	2	heterosexual	≤_1	1	sexual	>_5 ANOS	1	non_reactive	reagent	non_reactive		non_reactive	HIV_monoinfected	HIV_monoinfected	HIV_monoinfected	Yes	non_reactive	no	yes	no	no	between 200-500	no	no	273	1795	0.152089	4.92864
481	1613	LPS	53	>_50	1	female	married	white	>_ 8_years	2	heterosexual	2 to 5	2	sexual	>_5 ANOS	1	non_reactive	reagent	non_reactive		non_reactive	HIV_monoinfected	HIV_monoinfected	HIV_monoinfected	Yes	non_reactive	no	no	no	no	>_500	no	no	619	538	1.15056	3.5253
482	1614	RGS	24	18-29	3	male	single	brown	>_ 8_years	2	heterosexual	>_5	3	sexual	>_5 ANOS	1	non_reactive	non_reactive	non_reactive		non_reactive	HIV_monoinfected	HIV_monoinfected	HIV_monoinfected	Yes	non_reactive	yes	yes	no	yes	<200	no	no	9	567	0.015873	4.43624
483	1615	NG	47	30-49	2	male	single	white	≤_ 8_years	1	heterosexual	>_5	3	sexual	>_5 ANOS	1	reagent	reagent	non_reactive		non_reactive	HIV_monoinfected	HIV_monoinfected	HIV_monoinfected	Yes	non_reactive	no				<200			31	325	0.0953846	4.19836
484	1619	FFL	27	18-29	3	female	single	other	≤_ 8_years	1	heterosexual	>_5	3	sexual	>_5 ANOS	1	non_reactive	non_reactive	non_reactive		non_reactive	HIV_monoinfected	HIV_monoinfected	HIV_monoinfected	Yes	non_reactive	no	no	no	no	between 200-500	no	no	484	1730	0.279769	3.86384
485	1620	GJPP	24	18-29	3	male	single	white	≤_ 8_years	1	homosexual/bisexual	>_5	3	sexual	>_5 ANOS	1	non_reactive	reagent	non_reactive		non_reactive	HIV_monoinfected	HIV_monoinfected	HIV_monoinfected	Yes	non_reactive	no	no	no	no	between 200-500	no	no	255	704	0.362216	4.16259
486	1621	JSGJ	24	18-29	3	male	single	brown	>_ 8_years	2	heterosexual	2 to 5	2	sexual	>_5 ANOS	1	non_reactive	reagent	non_reactive		non_reactive	HIV_monoinfected	HIV_monoinfected	HIV_monoinfected	Yes	non_reactive	no	no	no	no	>_500	no	no	508			3.57754
487	1622	SLF	57	>_50	1	male	married	brown	≤_ 8_years	1	heterosexual	≤_1	1	sexual	>_5 ANOS	1	non_reactive	non_reactive	non_reactive		non_reactive	HIV_monoinfected	HIV_monoinfected	HIV_monoinfected	Yes	non_reactive	no	no	no	no	>_500	no	no	736	1142	0.644483	4.93712
488	1623	VV	39	30-49	2	male	single	white	≤_ 8_years	1	heterosexual	>_5	3	sexual	>_5 ANOS	1	non_reactive	reagent	non_reactive		non_reactive	HIV_monoinfected	HIV_monoinfected	HIV_monoinfected	Yes	non_reactive	yes	no	no	no	>_500	no	no	508	751	0.676431	4.23492
489	1624	PSS	36	30-49	2	male	single	white	≤_ 8_years	1	homosexual/bisexual	≤_1	1	sexual	ENTRE 3-5 ANOS	2	non_reactive	reagent	non_reactive		non_reactive	HIV_monoinfected	HIV_monoinfected	HIV_monoinfected	Yes	non_reactive	no	no	no	no	>_500	no	no	917	480	1.91042	3.27646
490	1626	MI	29	18-29	3	female	single	white	≤_ 8_years	1	heterosexual	>_5	3	sexual	>_5 ANOS	1	non_reactive	non_reactive	non_reactive		non_reactive	HIV_monoinfected	HIV_monoinfected	HIV_monoinfected	Yes	non_reactive	yes	yes	no	no		no	no
491	1629	TAOR	45	30-49	2	female	married	brown	≤_ 8_years	1	heterosexual	≤_1	1	sexual	>_5 ANOS	1	non_reactive	reagent	non_reactive		non_reactive	HIV_monoinfected	HIV_monoinfected	HIV_monoinfected	Yes	non_reactive	no	no	no		<200	no	no	74	723	0.102351	4.32197
492	1631	DS	26	18-29	3	female	single	white	>_ 8_years	2	heterosexual	≤_1	1	sexual	ENTRE 3-5 ANOS	2	non_reactive	reagent	non_reactive		non_reactive	HIV_monoinfected	HIV_monoinfected	HIV_monoinfected	Yes	non_reactive	no	no	no	no	between 200-500	no	no	481	649	0.74114	3.73488
493	1633	MZO	62	>_50	1	female	single	brown	≤_ 8_years	1	heterosexual	>_5	3	sexual	ENTRE 3-5 ANOS	2	non_reactive	reagent	non_reactive		non_reactive	HIV_monoinfected	HIV_monoinfected	HIV_monoinfected	Yes	non_reactive	yes	no	no	no	between 200-500	no	no	297	363	0.818182	2.71933
494	1634	MAN	34	30-49	2	female	single	brown	≤_ 8_years	1	heterosexual			sexual	ENTRE 3-5 ANOS	2	non_reactive	non_reactive	non_reactive		non_reactive	HIV_monoinfected	HIV_monoinfected	HIV_monoinfected	Yes	non_reactive	no	no	no	no	<200	no	no	84	580	0.144828	4.89506
495	1636	male	38	30-49	2	female	married	white	≤_ 8_years	1	heterosexual			sexual	>_5 ANOS	1	non_reactive	reagent	non_reactive		non_reactive	HIV_monoinfected	HIV_monoinfected	HIV_monoinfected	Yes	non_reactive	no	no	no	no	>_500	no	no	769	945	0.813757	4.26302
496	1639	CP	46	30-49	2	female	divorced	brown	≤_ 8_years	1	heterosexual	≤_1	1	sexual	ENTRE 3-5 ANOS	2	non_reactive	non_reactive	non_reactive		non_reactive	HIV_monoinfected	HIV_monoinfected	HIV_monoinfected	Yes	non_reactive	no	no	no	no	>_500	no	no	661	1013	0.652517	3.96722
497	1640	LCS	53	>_50	1	male	married	brown	≤_ 8_years	1	heterosexual	≤_1	1	sexual	ENTRE 3-5 ANOS	2	non_reactive	non_reactive	reagent	reagent	non_reactive	HIV_HBV		Hepatitis		reagent	no	no	no	no	<200	no	no	74	687	0.107715	5.32314
498	1641	DM	49	30-49	2	male	divorced	brown	≤_ 8_years	1	heterosexual	2 to 5	2	sexual	ENTRE 3-5 ANOS	2	non_reactive	non_reactive	non_reactive		non_reactive	HIV_monoinfected	HIV_monoinfected	HIV_monoinfected	Yes	non_reactive	yes	no	no	yes	between 200-500	no	no	236	531	0.444444	4.34955
499	1642	MARG	29	18-29	3	female	divorced	white	>_ 8_years	2	heterosexual	≤_1	1	sexual	ENTRE 3-5 ANOS	2	non_reactive	reagent	non_reactive		non_reactive	HIV_monoinfected	HIV_monoinfected	HIV_monoinfected	Yes	non_reactive	no	no	no	no	<200	no	no	125	1331	0.0939144	4.60049
500	1643	IELLB	45	30-49	2	female	married	brown	>_ 8_years	2	heterosexual	≤_1	1	sexual	ENTRE 3-5 ANOS	2	non_reactive	non_reactive	non_reactive		non_reactive	HIV_monoinfected	HIV_monoinfected	HIV_monoinfected	Yes	non_reactive	no	no	no	no		no	no
501	1644	DCL	20	18-29	3	female	single	white	>_ 8_years	2	heterosexual	≤_1	1	sexual	ENTRE 3-5 ANOS	2	non_reactive	reagent	non_reactive		non_reactive	HIV_monoinfected	HIV_monoinfected	HIV_monoinfected	Yes	non_reactive	no	no	no	no	between 200-500	no	no	490	912	0.537281	3.60638
502	1645	MO	32	30-49	2	female	single	brown	>_ 8_years	2	heterosexual	2 to 5	2	sexual	ENTRE 3-5 ANOS	2	non_reactive	non_reactive	non_reactive		non_reactive	HIV_monoinfected	HIV_monoinfected	HIV_monoinfected	Yes	non_reactive	no	no	no	no	>_500	no	no	957	1655	0.578248	4.33714
503	1646	VJS	38	30-49	2	male	married	brown	>_ 8_years	2	heterosexual	≤_1	1	sexual	ENTRE 3-5 ANOS	2	non_reactive	non_reactive	non_reactive		non_reactive	HIV_monoinfected	HIV_monoinfected	HIV_monoinfected	Yes	non_reactive	no	no	no	no	<200	no	no	67	1108	0.0604693	4.59933
504	1648	JS	50	>_50	1	male	married	brown	≤_ 8_years	1	heterosexual	≤_1	1	sexual	ENTRE 3-5 ANOS	2			reagent	reagent	non_reactive	HIV_HBV		Hepatitis		reagent	yes	no	no	yes	>_500	no	no	638	1036	0.61583	3.55654
505	1649	LMO	29	18-29	3	male	married	brown	>_ 8_years	2	heterosexual	>_5	3	sexual	ENTRE 3-5 ANOS	2	non_reactive	reagent	non_reactive		non_reactive	HIV_monoinfected	HIV_monoinfected	HIV_monoinfected	Yes	non_reactive	yes	no	no	no	>_500	no	no	717	1094	0.655393	4.18077
506	1650	SPS	17	0-17	4	female	married	white	≤_ 8_years	1	heterosexual	≤_1	1	sexual	>_5 ANOS	1	non_reactive	non_reactive	non_reactive		non_reactive	HIV_monoinfected	HIV_monoinfected	HIV_monoinfected	Yes	non_reactive	no	no	no	no	between 200-500	no	no	335	1028	0.325875	4.07041
507	1651	LLBS	30	30-49	2	male	married	brown	≤_ 8_years	1	heterosexual	≤_1	1	sexual	>_5 ANOS	1	non_reactive	non_reactive	non_reactive		non_reactive	HIV_monoinfected	HIV_monoinfected	HIV_monoinfected	Yes	non_reactive	no	no	no	no	<200	no	no	73	1102	0.0662432	4.54332
508	1654	VGM	0	0-17	4	male	single	white	≤_ 8_years	1				OUTROS	>_5 ANOS	1	non_reactive	non_reactive	non_reactive		non_reactive	HIV_monoinfected	HIV_monoinfected	HIV_monoinfected	Yes	non_reactive
509	1655	VS	31	30-49	2	female	single	white	≤_ 8_years	1	heterosexual	≤_1	1	sexual	ENTRE 3-5 ANOS	2	non_reactive	reagent	non_reactive		non_reactive	HIV_monoinfected	HIV_monoinfected	HIV_monoinfected	Yes	non_reactive	no	no	no	no	>_500	no	no	783			3.70233
510	1656	WMS	41	30-49	2	male	single	black	≤_ 8_years	1	homosexual/bisexual			sexual	ENTRE 3-5 ANOS	2	non_reactive	non_reactive	non_reactive		non_reactive	HIV_monoinfected	HIV_monoinfected	HIV_monoinfected	Yes	non_reactive	yes	no	no	no	<200	no	no	29	882	0.0328798	4.42781
511	1657	HKSS	0	0-17	4	female	single	brown						OUTROS	>_5 ANOS	1	non_reactive	non_reactive	non_reactive		non_reactive	HIV_monoinfected	HIV_monoinfected	HIV_monoinfected	Yes	non_reactive	no	no	no	no		no	no
512	1658	DAS	0	0-17	4	female	single	brown	>_ 8_years	2	heterosexual	≤_1	1	sexual	>_5 ANOS	1	non_reactive	non_reactive	non_reactive		non_reactive	HIV_monoinfected	HIV_monoinfected	HIV_monoinfected	Yes	non_reactive	no	yes	no	no	>_500	no	no	1110	643	1.72628	2.95424
513	1659	JP	40	30-49	2	male	single	brown	≤_ 8_years	1	heterosexual	>_5	3	sexual	ENTRE 3-5 ANOS	2	non_reactive	reagent	non_reactive		non_reactive	HIV_monoinfected	HIV_monoinfected	HIV_monoinfected	Yes	non_reactive	yes	no	no	no	between 200-500	no	no	444	862	0.515081	3.99266
514	1660	GTW	49	30-49	2	male	married	white	>_ 8_years	2	heterosexual	>_5	3	sexual	ENTRE 3-5 ANOS	2	non_reactive	non_reactive	non_reactive		non_reactive	HIV_monoinfected	HIV_monoinfected	HIV_monoinfected	Yes	non_reactive	no	no	no	no	<200	no	no	156	1543	0.101102	4.32501
515	1661	IAO	45	30-49	2	female	single	white	>_ 8_years	2	heterosexual	2 to 5	2	sexual	ENTRE 3-5 ANOS	2	non_reactive	non_reactive	non_reactive		non_reactive	HIV_monoinfected	HIV_monoinfected	HIV_monoinfected	Yes	non_reactive	no	no	no	no	<200	no	no	62	1003	0.0618146	3.10924
516	1662	ELFF	45	30-49	2	female	divorced	brown	≤_ 8_years	1	heterosexual	>_5	3	sexual	ENTRE 3-5 ANOS	2	non_reactive	reagent	non_reactive		non_reactive	HIV_monoinfected	HIV_monoinfected	HIV_monoinfected	Yes	non_reactive	no	no	no	no	>_500	no	no	926	960	0.964583	3.91046
517	1663	ZA	45	30-49	2	female	married	brown	≤_ 8_years	1	heterosexual	≤_1	1	sexual	>_5 ANOS	1	non_reactive	reagent	non_reactive		non_reactive	HIV_monoinfected	HIV_monoinfected	HIV_monoinfected	Yes	non_reactive	no	no	no	no	between 200-500	no	no	433	934	0.463597	3.30276
518	1664	SM	21	18-29	3	female	married	white	>_ 8_years	2	heterosexual	≤_1	1	sexual	ENTRE 3-5 ANOS	2	non_reactive	reagent	non_reactive		non_reactive	HIV_monoinfected	HIV_monoinfected	HIV_monoinfected	Yes	non_reactive	no	no	no	no	>_500	no	no	1029	796	1.29271	3.72032
519	1667	OG	48	30-49	2	male	single	white	≤_ 8_years	1	heterosexual	2 to 5	2	sexual	ENTRE 3-5 ANOS	2	non_reactive	non_reactive	non_reactive		non_reactive	HIV_monoinfected	HIV_monoinfected	HIV_monoinfected	Yes	non_reactive	no	no	no	no	>_500	no	no	828	750	1.104	3.30016
520	1668	ANF	26	18-29	3	male	married	white	≤_ 8_years	1	heterosexual	≤_1	1	sexual	>_5 ANOS	1	non_reactive	non_reactive	non_reactive		non_reactive	HIV_monoinfected	HIV_monoinfected	HIV_monoinfected	Yes	non_reactive	yes	no	no	no	<200	no	no	111	760	0.146053	4.53793
521	1669	ROS	36	30-49	2	female	married	black	>_ 8_years	2	heterosexual	≤_1	1	sexual	ENTRE 3-5 ANOS	2	non_reactive	non_reactive	non_reactive		non_reactive	HIV_monoinfected	HIV_monoinfected	HIV_monoinfected	Yes	non_reactive	no	no	no	no	between 200-500	no	no	236	667	0.353823	4.97304
522	1671	LKC	41	30-49	2	female	divorced	white	≤_ 8_years	1	heterosexual	≤_1	1	sexual	ENTRE 3-5 ANOS	2	non_reactive	reagent	non_reactive		non_reactive	HIV_monoinfected	HIV_monoinfected	HIV_monoinfected	Yes	non_reactive	no	no	no	no	>_500	no	no	688	1471	0.467709	4.37088
523	1672	CGVS	23	18-29	3	male	single	white	>_ 8_years	2	homosexual/bisexual	2 to 5	2	sexual	ENTRE 3-5 ANOS	2	non_reactive	non_reactive	non_reactive		non_reactive	HIV_monoinfected	HIV_monoinfected	HIV_monoinfected	Yes	non_reactive	no	no	no	no	between 200-500	no	no	322	742	0.433962	3.66885
524	1673	TTRD	55	>_50	1	female	widower	white	≤_ 8_years	1	heterosexual	≤_1	1	sexual	>_5 ANOS	1	non_reactive	non_reactive	non_reactive		non_reactive	HIV_monoinfected	HIV_monoinfected	HIV_monoinfected	Yes	non_reactive	no	no	no	no	between 200-500	no	no	333	762	0.437008	3.70773
525	1675	APO	33	30-49	2	male	married	brown	≤_ 8_years	1	heterosexual	≤_1	1	sexual	ENTRE 3-5 ANOS	2	non_reactive	non_reactive	non_reactive		non_reactive	HIV_monoinfected	HIV_monoinfected	HIV_monoinfected	Yes	non_reactive	yes	yes	yes	yes	between 200-500	no	yes	234	1162	0.201377	4.35576
526	1676	JBN	52	>_50	1	male	single	white	>_ 8_years	2				sexual	ENTRE 3-5 ANOS	2			reagent	reagent	non_reactive	HIV_HBV		Hepatitis		reagent	yes
527	1677	NDF	22	18-29	3	male	single	white	>_ 8_years	2	homosexual/bisexual	≤_1	1	sexual	>_5 ANOS	1	non_reactive	reagent	non_reactive		non_reactive	HIV_monoinfected	HIV_monoinfected	HIV_monoinfected	Yes	non_reactive	no	no	no	no	>_500	no	no	620	998	0.621242	4.44403
528	1678	JSF	23	18-29	3	male	single	white	>_ 8_years	2	homosexual/bisexual	2 to 5	2	sexual	ENTRE 3-5 ANOS	2	non_reactive	non_reactive	non_reactive		non_reactive	HIV_monoinfected	HIV_monoinfected	HIV_monoinfected	Yes	non_reactive	yes	no	no	no	between 200-500	no	yes	364	1479	0.246112	4.64028
529	1679	GCC	15	0-17	4	female	widower	white	>_ 8_years	2	heterosexual	≤_1	1	sexual	ENTRE 3-5 ANOS	2	non_reactive	reagent	non_reactive		non_reactive	HIV_monoinfected	HIV_monoinfected	HIV_monoinfected	Yes	non_reactive	no	no	no	no	between 200-500	no	no	350	837	0.41816	3.47436
530	1680	VBS	7	0-17	4	female	single	white	≤_ 8_years	1				OUTROS	ENTRE 3-5 ANOS	2	non_reactive	non_reactive	non_reactive		non_reactive	HIV_monoinfected	HIV_monoinfected	HIV_monoinfected	Yes	non_reactive	no	no	no	no	between 200-500	no	no	333	1179	0.282443	3.02284
531	1681	JEA	27	18-29	3	male	single	white	>_ 8_years	2	homosexual/bisexual	≤_1	1	sexual	ENTRE 3-5 ANOS	2	non_reactive	non_reactive	non_reactive		non_reactive	HIV_monoinfected	HIV_monoinfected	HIV_monoinfected	Yes	non_reactive	no	no	no	no	>_500	no	yes	858	837	1.02509	3.34242
532	1682	EVR	71	>_50	1	female	widower	white	≤_ 8_years	1	heterosexual	≤_1	1	sexual	ENTRE 3-5 ANOS	2	non_reactive	non_reactive	non_reactive		non_reactive	HIV_monoinfected	HIV_monoinfected	HIV_monoinfected	Yes	non_reactive	no	no	no		<200			30	205	0.146341	2.42488
533	1683	MDS	24	18-29	3	female	married	brown	>_ 8_years	2	heterosexual	≤_1	1	sexual	>_5 ANOS	1	non_reactive	non_reactive	non_reactive		non_reactive	HIV_monoinfected	HIV_monoinfected	HIV_monoinfected	Yes	non_reactive	no	no	no	no	between 200-500	no	no	389	416	0.935096	3.49748
534	1686	MACN/7786	42	30-49	2	female	married	brown	≤_ 8_years	1	heterosexual	≤_1	1	sexual	ENTRE 3-5 ANOS	2	reagent	reagent	reagent	reagent	non_reactive	HIV_HBV		Hepatitis		reagent	no	no	no	no	between 200-500	no	no	464	802	0.578554	2.88423
535	1687	EFO	39	30-49	2	male	divorced	brown	≤_ 8_years	1	homosexual/bisexual	2 to 5	2	sexual	ENTRE 3-5 ANOS	2	non_reactive	non_reactive	non_reactive		non_reactive	HIV_monoinfected	HIV_monoinfected	HIV_monoinfected	Yes	non_reactive	no	no	no	no	<200	no	no	134	504	0.265873	2.42732
536	1688	NDD	59	>_50	1	female	single	white	>_ 8_years	2	heterosexual	≤_1	1	sexual	ENTRE 3-5 ANOS	2	non_reactive	non_reactive	non_reactive		non_reactive	HIV_monoinfected	HIV_monoinfected	HIV_monoinfected	Yes	non_reactive	no	no	no	no	between 200-500	yes	no	214	533	0.401501	4.80661
537	1689	VCC	46	30-49	2	male	single	white	>_ 8_years	2	heterosexual	>_5	3	sexual	ENTRE 3-5 ANOS	2	non_reactive	non_reactive	non_reactive		non_reactive	HIV_monoinfected	HIV_monoinfected	HIV_monoinfected	Yes	non_reactive	yes	no	no	yes	between 200-500	no	no	251	1005	0.249751	2.42894
538	1690	ES	0	0-17	4	male	single	brown	>_ 8_years	2	heterosexual	≤_1	1	OUTROS	>_5 ANOS	1	non_reactive	non_reactive	non_reactive		non_reactive	HIV_monoinfected	HIV_monoinfected	HIV_monoinfected	Yes	non_reactive	no	no	no	no	>_500	no	no	824	1050	0.784762	4.39206
539	1691	PAN	19	18-29	3	female	single	white	>_ 8_years	2	heterosexual	≤_1	1	sexual	ENTRE 3-5 ANOS	2	non_reactive	non_reactive	non_reactive		non_reactive	HIV_monoinfected	HIV_monoinfected	HIV_monoinfected	Yes	non_reactive	no	no	no	no	<200	no	no	134	1239	0.108152	2.72916
540	1694	EC	22	18-29	3	female	married	white	≤_ 8_years	1	heterosexual	>_5	3	sexual	>_5 ANOS	1	non_reactive	non_reactive	non_reactive		reagent		HIV_HCV	Hepatitis		reagent	no	no	no	no	between 200-500	no	no	442	907	0.487321	3.9683
541	1695	AZ	45	30-49	2	male	single	white	>_ 8_years	2	homosexual/bisexual	2 to 5	2	sexual	ENTRE 3-5 ANOS	2	non_reactive	reagent	non_reactive		non_reactive	HIV_monoinfected	HIV_monoinfected	HIV_monoinfected	Yes	non_reactive	no	yes	no	no	<200	no	no	93	654	0.142202	4.57486
542	1696	SNCS	25	18-29	3	female	single	brown	≤_ 8_years	1	heterosexual			sexual	>_5 ANOS	1	non_reactive	non_reactive	non_reactive		non_reactive	HIV_monoinfected	HIV_monoinfected	HIV_monoinfected	Yes	non_reactive	no	yes	no	yes	<200	no	no	13	368	0.0353261	3.67477
543	1697	ED	23	18-29	3	female	single	brown			heterosexual	≤_1	1	sexual	ENTRE 3-5 ANOS	2	non_reactive	reagent	non_reactive		non_reactive	HIV_monoinfected	HIV_monoinfected	HIV_monoinfected	Yes	non_reactive	no	no	no	no	>_500	no	no	516	1019	0.506379	4.22019
544	1698	JMR	54	>_50	1	male	married	white	≤_ 8_years	1	heterosexual	≤_1	1	sexual	ENTRE 3-5 ANOS	2		non_reactive	reagent	reagent	non_reactive	HIV_HBV		Hepatitis		reagent	no	no	no	no	between 200-500	no	no	274	605	0.452893	4.48045
545	1699	VD	45	30-49	2	male	divorced	brown	≤_ 8_years	1	heterosexual	>_5	3	sexual	ENTRE 3-5 ANOS	2	non_reactive	non_reactive	non_reactive		non_reactive	HIV_monoinfected	HIV_monoinfected	HIV_monoinfected	Yes	non_reactive	no	no	no	no	<200	no	no	30	545	0.0550459	4.7356
546	1701	MS	39	30-49	2	female	married	white	≤_ 8_years	1	heterosexual	≤_1	1	sexual	>_5 ANOS	1	non_reactive	reagent	non_reactive		non_reactive	HIV_monoinfected	HIV_monoinfected	HIV_monoinfected	Yes	non_reactive	yes	yes	no	yes	between 200-500	no	no	200	705	0.283688	4.61927
547	1702	ZAS	22	18-29	3	male	married	brown	≤_ 8_years	1	heterosexual	≤_1	1	sexual	ENTRE 3-5 ANOS	2	non_reactive	non_reactive	non_reactive		non_reactive	HIV_monoinfected	HIV_monoinfected	HIV_monoinfected	Yes	non_reactive	no	no	no	no	<200	no	no	160	708	0.225989	4.35453
548	1703	TAC	37	30-49	2	female	married	white	≤_ 8_years	1	heterosexual	≤_1	1	sexual	>_5 ANOS	1	non_reactive	non_reactive	non_reactive		non_reactive	HIV_monoinfected	HIV_monoinfected	HIV_monoinfected	Yes	non_reactive	no	no	no	no	>_500	no	no	571	2783	0.205174	4.91979
549	1704	RLA	28	18-29	3	male	single	white	>_ 8_years	2	homosexual/bisexual	2 to 5	2	sexual	ENTRE 3-5 ANOS	2	non_reactive	reagent	non_reactive		non_reactive	HIV_monoinfected	HIV_monoinfected	HIV_monoinfected	Yes	non_reactive	no	yes	no	yes	>_500	no	no	939	655	1.43359	4.31618
550	1705	AL	46	30-49	2	male	married	brown	≤_ 8_years	1	heterosexual	≤_1	1	sexual	ENTRE 3-5 ANOS	2	non_reactive	reagent	non_reactive		non_reactive	HIV_monoinfected	HIV_monoinfected	HIV_monoinfected	Yes	non_reactive	yes	no	no	no	between 200-500	no	no	338	346	0.976879	4.5859
551	1706	ASSR	37	30-49	2	female	married	brown	≤_ 8_years	1	heterosexual	≤_1	1	sexual	ENTRE 3-5 ANOS	2	non_reactive	non_reactive	non_reactive		non_reactive	HIV_monoinfected	HIV_monoinfected	HIV_monoinfected	Yes	non_reactive	no	no	no	no	>_500	no	no	546	971	0.562307	4.07115
552	1707	CRX	39	30-49	2	female	married	brown	>_ 8_years	2	heterosexual	≤_1	1	sexual	ENTRE 3-5 ANOS	2	non_reactive	non_reactive	non_reactive		non_reactive	HIV_monoinfected	HIV_monoinfected	HIV_monoinfected	Yes	non_reactive	no	no	no	no	>_500	no	no	748	695	1.07626	4.35731
553	1709	VBM	41	30-49	2	male	married	brown	≤_ 8_years	1	heterosexual	≤_1	1	sexual	ENTRE 3-5 ANOS	2	reagent	non_reactive	non_reactive		non_reactive	HIV_monoinfected	HIV_monoinfected	HIV_monoinfected	Yes	non_reactive	yes	no	no	no		no	no
554	1710	SAS	46	30-49	2	female	married	brown	>_ 8_years	2	heterosexual	≤_1	1	sexual	ENTRE 3-5 ANOS	2	non_reactive	non_reactive	non_reactive		non_reactive	HIV_monoinfected	HIV_monoinfected	HIV_monoinfected	Yes	non_reactive	no	no	no	no	between 200-500	no	no	325	1016	0.319882	4.39256
555	1711	ALM	35	30-49	2	male	single	white	>_ 8_years	2	homosexual/bisexual	2 to 5	2	sexual	ENTRE 3-5 ANOS	2	non_reactive	non_reactive	non_reactive		non_reactive	HIV_monoinfected	HIV_monoinfected	HIV_monoinfected	Yes	non_reactive	no	yes	no	yes	between 200-500	no	no	426	908	0.469163	4.26968
556	1712	MMS	28	18-29	3	female	single	white	≤_ 8_years	1	heterosexual	≤_1	1	sexual	ENTRE 3-5 ANOS	2	non_reactive	non_reactive	non_reactive		non_reactive	HIV_monoinfected	HIV_monoinfected	HIV_monoinfected	Yes	non_reactive	no	no	no	no	between 200-500	no	no	475	834	0.569544	4.94842
557	1713	PRVJ	28	18-29	3	male	married	white	>_ 8_years	2	heterosexual	≤_1	1	sexual	>_5 ANOS	1	non_reactive	non_reactive	non_reactive		non_reactive	HIV_monoinfected	HIV_monoinfected	HIV_monoinfected	Yes	non_reactive	no	no	no	no	>_500	no	no	582			4.99397
558	1714	GSP	35	30-49	2	male	married	brown	>_ 8_years	2	heterosexual	≤_1	1	sexual	ENTRE 3-5 ANOS	2	non_reactive	non_reactive	non_reactive		non_reactive	HIV_monoinfected	HIV_monoinfected	HIV_monoinfected	Yes	non_reactive	no	no	no	no	<200	no	yes	147	1016	0.144685	3.57516
559	1715	GAP	52	>_50	1	male	widower	brown	≤_ 8_years	1	heterosexual	2 to 5	2	sexual	ENTRE 3-5 ANOS	2	non_reactive	reagent	non_reactive		non_reactive	HIV_monoinfected	HIV_monoinfected	HIV_monoinfected	Yes	non_reactive	yes	no	no	yes	<200	no	no	100	527	0.189753	3.55534
560	1716	SR	0	0-17	4	female	single	white						OUTROS	ENTRE 3-5 ANOS	2	non_reactive	reagent	non_reactive		non_reactive	HIV_monoinfected	HIV_monoinfected	HIV_monoinfected	Yes	non_reactive	no	no	no	no	>_500	no	no	1801	1558	1.15597	4.37788
561	1718	ARA	19	18-29	3	female	divorced	brown	≤_ 8_years	1	heterosexual	≤_1	1	sexual	>_5 ANOS	1	non_reactive	reagent	non_reactive		non_reactive	HIV_monoinfected	HIV_monoinfected	HIV_monoinfected	Yes	non_reactive	no	no	no	no	between 200-500	no	no	465	1749	0.265866	4.17464
562	1719	AAL	26	18-29	3	female	married	brown	≤_ 8_years	1	heterosexual	≤_1	1	sexual	ENTRE 3-5 ANOS	2	non_reactive	reagent	non_reactive		non_reactive	HIV_monoinfected	HIV_monoinfected	HIV_monoinfected	Yes	non_reactive	no	no	no	no	between 200-500	no	yes	382	678	0.563422	4.14169
563	1720	RLL	41	30-49	2	female	married	brown	≤_ 8_years	1	heterosexual	≤_1	1	sexual	ENTRE 3-5 ANOS	2	non_reactive	non_reactive	non_reactive		non_reactive	HIV_monoinfected	HIV_monoinfected	HIV_monoinfected	Yes	non_reactive	no	no	no	no	<200	no	no	41	1016	0.0403543	4.6683
564	1722	FGS	21	18-29	3	male	single	white	≤_ 8_years	1	homosexual/bisexual	>_5	3	sexual	ENTRE 3-5 ANOS	2	non_reactive	non_reactive	non_reactive		non_reactive	HIV_monoinfected	HIV_monoinfected	HIV_monoinfected	Yes	non_reactive	yes	yes	no	no	between 200-500	no	no	365	847	0.430933	2.45025
565	1724	DLC	49	30-49	2	male	married	white	≤_ 8_years	1	heterosexual	2 to 5	2	sexual	ENTRE 3-5 ANOS	2	non_reactive	reagent	non_reactive		non_reactive	HIV_monoinfected	HIV_monoinfected	HIV_monoinfected	Yes	non_reactive	no	no	no	no	>_500	no	no	777	1014	0.766272	2.45102
566	1725	GME	25	18-29	3	female	married	white	>_ 8_years	2	heterosexual	≤_1	1	sexual	ENTRE 3-5 ANOS	2	non_reactive	non_reactive	non_reactive		non_reactive	HIV_monoinfected	HIV_monoinfected	HIV_monoinfected	Yes	non_reactive	no	no	no	no	>_500	no	no	513	2437	0.210505	3.90931
567	1726	EFK	61	>_50	1	male	widower	white	≤_ 8_years	1	heterosexual	≤_1	1	sexual	ENTRE 3-5 ANOS	2	non_reactive	non_reactive	non_reactive		non_reactive	HIV_monoinfected	HIV_monoinfected	HIV_monoinfected	Yes	non_reactive	no	no	no	no		no	no
568	1727	MRS	23	18-29	3	male	single	white	>_ 8_years	2	heterosexual	>_5	3	sexual	ENTRE 3-5 ANOS	2	non_reactive	non_reactive	non_reactive		non_reactive	HIV_monoinfected	HIV_monoinfected	HIV_monoinfected	Yes	non_reactive	yes	no	no	no	between 200-500	no	yes	352	640	0.55	3.33846
569	1728	CK	32	30-49	2	female	single	white	>_ 8_years	2	heterosexual	2 to 5	2	sexual	ENTRE 3-5 ANOS	2	non_reactive	reagent	non_reactive		non_reactive	HIV_monoinfected	HIV_monoinfected	HIV_monoinfected	Yes	non_reactive	no	no	no	no	<200	no	no	112	684	0.163743	3.05423
570	1729	ECM	32	30-49	2	female	married	white	≤_ 8_years	1	heterosexual	2 to 5	2	sexual	ENTRE 3-5 ANOS	2	non_reactive	reagent	non_reactive		non_reactive	HIV_monoinfected	HIV_monoinfected	HIV_monoinfected	Yes	non_reactive	no	no	no	no	>_500	no	no	754	1415	0.532862	4.40932
571	1732	ERFC	62	>_50	1	male	married	white	>_ 8_years	2	heterosexual	>_5	3	sexual	ENTRE 3-5 ANOS	2	non_reactive	non_reactive	non_reactive		non_reactive	HIV_monoinfected	HIV_monoinfected	HIV_monoinfected	Yes	non_reactive	no	no	no	no	between 200-500	no	no	204	880	0.231818	4.85282
572	1733	EGM	25	18-29	3	male	single	brown	>_ 8_years	2	heterosexual	≤_1	1	sexual	ENTRE 3-5 ANOS	2	non_reactive	reagent	non_reactive		non_reactive	HIV_monoinfected	HIV_monoinfected	HIV_monoinfected	Yes	non_reactive	no	no	no	no	>_500	no	no	663	682	0.972141	4.11651
573	1734	JRSS	42	30-49	2	female	divorced	white	≤_ 8_years	1	heterosexual	≤_1	1	sexual	ENTRE 3-5 ANOS	2	non_reactive	reagent	non_reactive		non_reactive	HIV_monoinfected	HIV_monoinfected	HIV_monoinfected	Yes	non_reactive	yes	no	no	no	between 200-500	no	no	386			3.90169
574	1736	RCS	39	30-49	2	female	married	black	≤_ 8_years	1	heterosexual	≤_1	1	sexual	ENTRE 3-5 ANOS	2	non_reactive	non_reactive	non_reactive		non_reactive	HIV_monoinfected	HIV_monoinfected	HIV_monoinfected	Yes	non_reactive	no	no	no	no	>_500	no	no	744	691	1.0767	3.96933
575	1737	ELNA	25	18-29	3	male	single	white	>_ 8_years	2	homosexual/bisexual	≤_1	1	sexual	ENTRE 3-5 ANOS	2	non_reactive	non_reactive	non_reactive		non_reactive	HIV_monoinfected	HIV_monoinfected	HIV_monoinfected	Yes	non_reactive	no	no	no	no	between 200-500	no	no	480	781	0.614597	3.35641
576	1738	AEC	24	18-29	3	male	single	white	>_ 8_years	2	homosexual/bisexual	≤_1	1	sexual	ENTRE 3-5 ANOS	2	non_reactive	reagent	non_reactive		non_reactive	HIV_monoinfected	HIV_monoinfected	HIV_monoinfected	Yes	non_reactive	no	no	no	no	>_500	no	no	785	892	0.880045	3.58086
577	1739	NN	12	0-17	4	male	single	white	≤_ 8_years	1	heterosexual	≤_1	1	OUTROS	ENTRE 3-5 ANOS	2	non_reactive	non_reactive	non_reactive		non_reactive	HIV_monoinfected	HIV_monoinfected	HIV_monoinfected	Yes	non_reactive	no	no	no	no	>_500	no	no	582	2478	0.234867	4.66292
578	1740	ADA	33	30-49	2	male	single	white	>_ 8_years	2	heterosexual	2 to 5	2	sexual	ENTRE 3-5 ANOS	2	non_reactive	non_reactive	non_reactive		non_reactive	HIV_monoinfected	HIV_monoinfected	HIV_monoinfected	Yes	non_reactive	no	no	no	no	>_500	no	no	813	978	0.831288	4.18087
579	1741	DTF	25	18-29	3	female	married	brown	≤_ 8_years	1	heterosexual	2 to 5	2	sexual	ENTRE 3-5 ANOS	2	non_reactive	non_reactive	non_reactive		non_reactive	HIV_monoinfected	HIV_monoinfected	HIV_monoinfected	Yes	non_reactive	yes	yes	no	no	between 200-500	no	no	429	564	0.760638	4.59381
580	1742	AFS	61	>_50	1	male	widower	brown	≤_ 8_years	1	heterosexual	≤_1	1	sexual	ENTRE 3-5 ANOS	2	reagent	reagent	non_reactive		non_reactive	HIV_monoinfected	HIV_monoinfected	HIV_monoinfected	Yes	non_reactive	no	no	no	no	<200	no	no	99	1296	0.0763889	4.53637
581	1743	SCR	29	18-29	3	female	married	white	>_ 8_years	2	heterosexual	≤_1	1	sexual	ENTRE 3-5 ANOS	2	non_reactive	non_reactive	non_reactive		non_reactive	HIV_monoinfected	HIV_monoinfected	HIV_monoinfected	Yes	non_reactive	no	no	no	no	between 200-500	no	no	460	750	0.613333	4.19963
582	1744	MJCL	32	30-49	2	male	married	white	>_ 8_years	2	heterosexual	2 to 5	2	sexual	ENTRE 3-5 ANOS	2	non_reactive	non_reactive	non_reactive		non_reactive	HIV_monoinfected	HIV_monoinfected	HIV_monoinfected	Yes	non_reactive	no	no	no	no	between 200-500	no	no	471	840	0.560714	3.99419
583	1745	FM	32	30-49	2	male	married	brown	≤_ 8_years	1	heterosexual	2 to 5	2	sexual	ENTRE 3-5 ANOS	2	non_reactive	non_reactive	non_reactive		non_reactive	HIV_monoinfected	HIV_monoinfected	HIV_monoinfected	Yes	non_reactive	yes	yes	no	yes	>_500	no	no	736	930	0.791398	4.00448
584	1746	MHM	0	0-17	4	male	single	brown			heterosexual	>_5	3	OUTROS	ENTRE 3-5 ANOS	2	non_reactive	non_reactive	non_reactive		non_reactive	HIV_monoinfected	HIV_monoinfected	HIV_monoinfected	Yes	non_reactive	no	no	no	no	>_500	no	no	2001	1533	1.30528	4.15731
585	1747	EO	42	30-49	2	male	single	brown	>_ 8_years	2	heterosexual	>_5	3	sexual	>_5 ANOS	1	reagent	reagent	non_reactive		non_reactive	HIV_monoinfected	HIV_monoinfected	HIV_monoinfected	Yes	non_reactive	yes	no	no	yes	between 200-500	no	no	299	967	0.309204	4.30397
586	1748	VSO	21	18-29	3	male	married	brown	>_ 8_years	2	homosexual/bisexual	>_5	3	sexual	ENTRE 3-5 ANOS	2	non_reactive	non_reactive	non_reactive		non_reactive	HIV_monoinfected	HIV_monoinfected	HIV_monoinfected	Yes	non_reactive	no	no	no	no	between 200-500	no	no	208	553	0.37613	3.57576
587	1749	RTM	28	18-29	3	female	single	white	≤_ 8_years	1	heterosexual	2 to 5	2	sexual	ENTRE 3-5 ANOS	2	reagent	non_reactive	non_reactive		non_reactive	HIV_monoinfected	HIV_monoinfected	HIV_monoinfected	Yes	non_reactive	no	no	no	no	<200	no	no	180	2748	0.0655022	4.20164
588	1751	NJA	24	18-29	3	male	single	white	>_ 8_years	2	homosexual/bisexual	>_5	3	sexual	ENTRE 3-5 ANOS	2	non_reactive	reagent	non_reactive		non_reactive	HIV_monoinfected	HIV_monoinfected	HIV_monoinfected	Yes	non_reactive	no	no	no	no	between 200-500	no	no	250	1003	0.249252	3.49748
589	1752	JFS	24	18-29	3	female	married	brown	≤_ 8_years	1	heterosexual	≤_1	1	sexual	>_5 ANOS	1	reagent	reagent	non_reactive		non_reactive	HIV_monoinfected	HIV_monoinfected	HIV_monoinfected	Yes	non_reactive	no	no	no	no	>_500	no	no	858	1371	0.625821	4.30876
590	1753	PK	48	30-49	2	male	married	white	≤_ 8_years	1	heterosexual	2 to 5	2	sexual	ENTRE 3-5 ANOS	2	non_reactive	non_reactive	non_reactive		non_reactive	HIV_monoinfected	HIV_monoinfected	HIV_monoinfected	Yes	non_reactive	no	no	no	no	<200	no	no	196	231	0.848485	4.44823
591	1755	LFR	35	30-49	2	male	single	black	≤_ 8_years	1	heterosexual	>_5	3	sexual	>_5 ANOS	1	reagent	reagent	non_reactive		non_reactive	HIV_monoinfected	HIV_monoinfected	HIV_monoinfected	Yes	non_reactive	no	yes	no	yes		no	no
592	1756	EFS	40	30-49	2	female	married	brown	≤_ 8_years	1	heterosexual	2 to 5	2	sexual	ENTRE 3-5 ANOS	2	non_reactive	non_reactive	non_reactive		non_reactive	HIV_monoinfected	HIV_monoinfected	HIV_monoinfected	Yes	non_reactive	no	no	no	no	>_500	no	no	812	1077	0.753946	3.48073
593	1757	JKC	27	18-29	3	female	married	white	>_ 8_years	2	heterosexual	≤_1	1	sexual	ENTRE 3-5 ANOS	2	non_reactive	reagent	non_reactive		non_reactive	HIV_monoinfected	HIV_monoinfected	HIV_monoinfected	Yes	non_reactive	no	no	no	no	>_500	no	no	870	1447	0.601244	4.86964
594	1758	JG	30	30-49	2	male	single	white	>_ 8_years	2	homosexual/bisexual	≤_1	1	sexual	ENTRE 3-5 ANOS	2	non_reactive	non_reactive	non_reactive		non_reactive	HIV_monoinfected	HIV_monoinfected	HIV_monoinfected	Yes	non_reactive	no	no	no	no	between 200-500	no	no	491	1048	0.468511	3.95559
595	1760	MGS	22	18-29	3	male	single	white	>_ 8_years	2	homosexual/bisexual	>_5	3	sexual	ENTRE 3-5 ANOS	2	non_reactive	non_reactive	non_reactive		non_reactive	HIV_monoinfected	HIV_monoinfected	HIV_monoinfected	Yes	non_reactive	no	no	no	no	between 200-500	no	no	304	851	0.357227	4.16747
596	1761	CFC	37	30-49	2	female	single	brown	≤_ 8_years	1	heterosexual	≤_1	1	sexual	ENTRE 3-5 ANOS	2	non_reactive	reagent	non_reactive		non_reactive	HIV_monoinfected	HIV_monoinfected	HIV_monoinfected	Yes	non_reactive	no	no	no	no	>_500	no	no	1146	1086	1.05525	3.95637
597	1762	VF	48	30-49	2	male	single	white	>_ 8_years	2	homosexual/bisexual	>_5	3	sexual	ENTRE 3-5 ANOS	2	non_reactive	reagent	non_reactive		non_reactive	HIV_monoinfected	HIV_monoinfected	HIV_monoinfected	Yes	non_reactive	no	no	no	no	between 200-500	no	no	343	686	0.5	3.57948
598	1763	EFS	17	0-17	4	male	single	white	≤_ 8_years	1	heterosexual	>_5	3	sexual	ENTRE 3-5 ANOS	2	non_reactive	non_reactive	non_reactive		non_reactive	HIV_monoinfected	HIV_monoinfected	HIV_monoinfected	Yes	non_reactive	no	no	no	no	between 200-500	no	yes	389	329	1.18237	4.75686
599	1764	GFM	19	18-29	3	male	single	white	>_ 8_years	2	homosexual/bisexual	>_5	3	sexual	ENTRE 3-5 ANOS	2	non_reactive	reagent	non_reactive		non_reactive	HIV_monoinfected	HIV_monoinfected	HIV_monoinfected	Yes	non_reactive	no	no	no	no	between 200-500	no	no	429	1634	0.262546	3.38578
600	1765	ELRC	68	>_50	1	female	married	white	>_ 8_years	2	heterosexual	≤_1	1	sexual	ENTRE 3-5 ANOS	2	non_reactive	non_reactive	non_reactive		non_reactive	HIV_monoinfected	HIV_monoinfected	HIV_monoinfected	Yes	non_reactive	no	no	no	no	between 200-500	no	no	414	833	0.496999	3.94072
601	1766	DOC	19	18-29	3	male	single	brown	>_ 8_years	2	homosexual/bisexual	≤_1	1	sexual	ENTRE 3-5 ANOS	2	non_reactive	reagent	non_reactive		non_reactive	HIV_monoinfected	HIV_monoinfected	HIV_monoinfected	Yes	non_reactive	no	no	no	no	between 200-500	no	yes	374	1176	0.318027	3.05994
602	1767	DDS	31	30-49	2	male	married	brown	>_ 8_years	2	heterosexual	2 to 5	2	sexual	ENTRE 3-5 ANOS	2	non_reactive	non_reactive	non_reactive		non_reactive	HIV_monoinfected	HIV_monoinfected	HIV_monoinfected	Yes	non_reactive	no	no	no	no	between 200-500	no	no	241	2241	0.107541	3.40157
603	1768	RAS	37	30-49	2	female	single	brown	≤_ 8_years	1	heterosexual	≤_1	1	sexual	ENTRE 3-5 ANOS	2	non_reactive	non_reactive	non_reactive		non_reactive	HIV_monoinfected	HIV_monoinfected	HIV_monoinfected	Yes	non_reactive	no	no	no	no	<200	no	no	184	1528	0.120419	3.76268
604	1770	JGES	66	>_50	1	male	single	brown	≤_ 8_years	1	heterosexual	≤_1	1	sexual	ENTRE 3-5 ANOS	2	non_reactive	non_reactive	non_reactive		non_reactive	HIV_monoinfected	HIV_monoinfected	HIV_monoinfected	Yes	non_reactive	yes	yes	no	no	<200	no	no	78	301	0.259136	3.58467
605	1771	CCS	28	18-29	3	female	married	brown	≤_ 8_years	1	heterosexual	2 to 5	2	sexual	ENTRE 3-5 ANOS	2	non_reactive	reagent	non_reactive		non_reactive	HIV_monoinfected	HIV_monoinfected	HIV_monoinfected	Yes	non_reactive	no	no	no	no		no	no
606	1772	WCGS	18	18-29	3	male	single	brown	>_ 8_years	2	heterosexual	>_5	3	sexual	ENTRE 3-5 ANOS	2	non_reactive	non_reactive	non_reactive		non_reactive	HIV_monoinfected	HIV_monoinfected	HIV_monoinfected	Yes	non_reactive	yes	no	no	no	>_500	no	no	687	1463	0.469583	4.81408
607	1773	MS	55	>_50	1	female	divorced	brown	≤_ 8_years	1	heterosexual	>_5	3	sexual	ENTRE 3-5 ANOS	2	non_reactive	reagent	non_reactive		non_reactive	HIV_monoinfected	HIV_monoinfected	HIV_monoinfected	Yes	non_reactive	no	no	no	no	>_500	no	no	598	1704	0.350939	3.62325
608	1775	AS	32	30-49	2	male	single	white	>_ 8_years	2	homosexual/bisexual	>_5	3	sexual	ENTRE 3-5 ANOS	2	non_reactive	non_reactive	non_reactive		non_reactive	HIV_monoinfected	HIV_monoinfected	HIV_monoinfected	Yes	non_reactive	no	no	no	no	between 200-500	no	no	482	848	0.568396	4.19468
609	1776	STGS	32	30-49	2	female	married	brown	≤_ 8_years	1	heterosexual	≤_1	1	sexual	ENTRE 3-5 ANOS	2	reagent	reagent	non_reactive		non_reactive	HIV_monoinfected	HIV_monoinfected	HIV_monoinfected	Yes	non_reactive	no	no	no	no	>_500	no	no	974	1308	0.744648	3.66143
610	1777	SSL	27	18-29	3	female	single	brown	≤_ 8_years	1	heterosexual	>_5	3	sexual	ENTRE 3-5 ANOS	2	non_reactive	reagent	non_reactive		non_reactive	HIV_monoinfected	HIV_monoinfected	HIV_monoinfected	Yes	non_reactive	no	no	no	yes	>_500	no	yes	1636	1201	1.3622	4.5432
611	1779	GMS	44	30-49	2	male	married	brown	≤_ 8_years	1	heterosexual	2 to 5	2	sexual	ENTRE 3-5 ANOS	2	reagent	reagent	non_reactive		non_reactive	HIV_monoinfected	HIV_monoinfected	HIV_monoinfected	Yes	non_reactive	yes	no	no	no	>_500	no	no	567	469	1.20896	2.85673
612	1780	GCG	23	18-29	3	female	married	white	≤_ 8_years	1	heterosexual	≤_1	1	sexual	>_5 ANOS	1	non_reactive	non_reactive	non_reactive		reagent		HIV_HCV	Hepatitis		reagent	no	no	no	no	between 200-500	no	no	234	710	0.329577	3.6902
613	1781	EFC	27	18-29	3	female	married	black	≤_ 8_years	1	heterosexual	≤_1	1	sexual	ENTRE 3-5 ANOS	2	non_reactive	reagent	non_reactive		non_reactive	HIV_monoinfected	HIV_monoinfected	HIV_monoinfected	Yes	non_reactive	no	no	no	no	<200	no	no	59	1152	0.0512153	3.72411
614	1782	ESS	29	18-29	3	male	married	brown	≤_ 8_years	1	heterosexual	2 to 5	2	sexual	ENTRE 3-5 ANOS	2	non_reactive	non_reactive	non_reactive		non_reactive	HIV_monoinfected	HIV_monoinfected	HIV_monoinfected	Yes	non_reactive	no	no	no	no	>_500	no	no	510	733	0.695771	4.53625
615	1784	LABS	20	18-29	3	male	single	brown	>_ 8_years	2	homosexual/bisexual	≤_1	1	sexual	ENTRE 3-5 ANOS	2	non_reactive	reagent	non_reactive		non_reactive	HIV_monoinfected	HIV_monoinfected	HIV_monoinfected	Yes	non_reactive	no	no	no	no	>_500	no	no	521	1147	0.454228	3.30557
616	1785	MG	18	18-29	3	male	single	white	>_ 8_years	2	homosexual/bisexual	2 to 5	2	sexual	ENTRE 3-5 ANOS	2	non_reactive	non_reactive	non_reactive		non_reactive	HIV_monoinfected	HIV_monoinfected	HIV_monoinfected	Yes	non_reactive	no	no	no	no	between 200-500	no	yes	427	534	0.799625	4.96757
617	1786	GS	35	30-49	2	male	single	black	≤_ 8_years	1	heterosexual	≤_1	1	sexual	ENTRE 3-5 ANOS	2	non_reactive	reagent	non_reactive		non_reactive	HIV_monoinfected	HIV_monoinfected	HIV_monoinfected	Yes	non_reactive	yes	no	no	no	between 200-500	no	no	347	896	0.387277	3.97006
618	1790	AANF	33	30-49	2	male	single	white	>_ 8_years	2	homosexual/bisexual	>_5	3	sexual	ENTRE 3-5 ANOS	2	non_reactive	reagent	non_reactive		non_reactive	HIV_monoinfected	HIV_monoinfected	HIV_monoinfected	Yes	non_reactive	no	no	no	no	between 200-500	no	no	388	1194	0.324958	4.73004
619	1792	SAP	36	30-49	2	female	widower	brown	≤_ 8_years	1	heterosexual	2 to 5	2	sexual	ENTRE 3-5 ANOS	2	non_reactive	non_reactive	non_reactive		non_reactive	HIV_monoinfected	HIV_monoinfected	HIV_monoinfected	Yes	non_reactive	no	no	no	yes	>_500	no	no	608	437	1.3913	3.11361
620	1793	AMA	19	18-29	3	male	single	brown	>_ 8_years	2	heterosexual			sexual	>_5 ANOS	1	non_reactive	reagent	non_reactive		non_reactive	HIV_monoinfected	HIV_monoinfected	HIV_monoinfected	Yes	non_reactive	no	no	no	no	>_500	no	no	755	2886	0.261608	4.41036
621	1794	AB	26	18-29	3	male	single	white	>_ 8_years	2	homosexual/bisexual	2 to 5	2	sexual	>_5 ANOS	1	non_reactive	reagent	non_reactive		non_reactive	HIV_monoinfected	HIV_monoinfected	HIV_monoinfected	Yes	non_reactive	no	no	no	no	between 200-500	no	no	260	561	0.463458	3.59378
622	1795	LRV	28	18-29	3	male	single	white	>_ 8_years	2	homosexual/bisexual	≤_1	1	sexual	ENTRE 3-5 ANOS	2	non_reactive	reagent	non_reactive		non_reactive	HIV_monoinfected	HIV_monoinfected	HIV_monoinfected	Yes	non_reactive	no	no	no	no	between 200-500	no	no	390	2045	0.190709	3.65533
623	1796	JED	62	>_50	1	male	married	brown	>_ 8_years	2	heterosexual	2 to 5	2	sexual	ENTRE 3-5 ANOS	2	non_reactive	non_reactive	non_reactive		non_reactive	HIV_monoinfected	HIV_monoinfected	HIV_monoinfected	Yes	non_reactive	no	no	no	no	<200	no	no	97	366	0.265027	4.24316
624	1797	MRS	28	18-29	3	male	married	brown	≤_ 8_years	1	heterosexual	≤_1	1	sexual	ENTRE 3-5 ANOS	2	non_reactive	non_reactive	non_reactive		non_reactive	HIV_monoinfected	HIV_monoinfected	HIV_monoinfected	Yes	non_reactive	yes	no	no	no	>_500	no	yes	565	2001	0.282359	4.57914
625	1798	CBS	24	18-29	3	male	single	black	>_ 8_years	2	homosexual/bisexual	>_5	3	sexual	ENTRE 3-5 ANOS	2	non_reactive	non_reactive	non_reactive		non_reactive	HIV_monoinfected	HIV_monoinfected	HIV_monoinfected	Yes	non_reactive	yes	no	no	yes	between 200-500	no	no	351	1095	0.320548	4.03547
626	1799	LM	27	18-29	3	female	married	white	>_ 8_years	2	heterosexual	2 to 5	2	sexual	ENTRE 3-5 ANOS	2	non_reactive	reagent	non_reactive		non_reactive	HIV_monoinfected	HIV_monoinfected	HIV_monoinfected	Yes	non_reactive	no	no	no	no	between 200-500	no	no	457	1473	0.310251	2.95856
627	1800	AFF	30	30-49	2	male	single	white	>_ 8_years	2	homosexual/bisexual	≤_1	1	sexual	ENTRE 3-5 ANOS	2	non_reactive	non_reactive	non_reactive		non_reactive	HIV_monoinfected	HIV_monoinfected	HIV_monoinfected	Yes	non_reactive	no	no	no	no		no	no
628	1801	IAN	32	30-49	2	male	single	white	>_ 8_years	2	homosexual/bisexual	2 to 5	2	sexual	ENTRE 3-5 ANOS	2	non_reactive	non_reactive	non_reactive		non_reactive	HIV_monoinfected	HIV_monoinfected	HIV_monoinfected	Yes	non_reactive	no	no	no	no	between 200-500	no	no	289	1678	0.172229	3.61822
629	1803	ARJ	28	18-29	3	male	single	white	>_ 8_years	2	homosexual/bisexual	≤_1	1	sexual	ENTRE 3-5 ANOS	2	non_reactive	non_reactive	reagent	reagent	non_reactive	HIV_HBV		Hepatitis		reagent	no	no	no	no	>_500	no	no	701	799	0.877347	5.15824
630	1804	RSC	21	18-29	3	male	single	brown	>_ 8_years	2	homosexual/bisexual	2 to 5	2	sexual	ENTRE 3-5 ANOS	2	non_reactive	non_reactive	non_reactive		non_reactive	HIV_monoinfected	HIV_monoinfected	HIV_monoinfected	Yes	non_reactive	no	no	no	no	between 200-500	no	no	336	421	0.7981	4.20175
631	1805	AP	28	18-29	3	male	single	brown	>_ 8_years	2	homosexual/bisexual	2 to 5	2	sexual	ENTRE 3-5 ANOS	2	non_reactive	reagent	non_reactive		non_reactive	HIV_monoinfected	HIV_monoinfected	HIV_monoinfected	Yes	non_reactive	no	no	no	no	>_500	no	no	760	1593	0.477087	4.347
632	1806	RVP	22	18-29	3	male	single	white	>_ 8_years	2	homosexual/bisexual	2 to 5	2	sexual	ENTRE 3-5 ANOS	2	non_reactive	non_reactive	non_reactive		non_reactive	HIV_monoinfected	HIV_monoinfected	HIV_monoinfected	Yes	non_reactive	no	no	no	no	>_500	no	no	527	717	0.735007	4.03967
633	1808	HC	33	30-49	2	female	married	black	≤_ 8_years	1	heterosexual	≤_1	1	sexual	ENTRE 3-5 ANOS	2	non_reactive	reagent	non_reactive		non_reactive	HIV_monoinfected	HIV_monoinfected	HIV_monoinfected	Yes	non_reactive	no	no	no	no	between 200-500	no	no	328	540	0.607407	3.11926
634	1809	EJO	25	18-29	3	male	single	white	>_ 8_years	2	homosexual/bisexual	2 to 5	2	sexual	ENTRE 3-5 ANOS	2	non_reactive	non_reactive	non_reactive		non_reactive	HIV_monoinfected	HIV_monoinfected	HIV_monoinfected	Yes	non_reactive	yes	no	no	yes	between 200-500	no	yes	461	1581	0.291588	4.58073
635	1810	RTS	30	30-49	2	male	married	brown	>_ 8_years	2	homosexual/bisexual	2 to 5	2	sexual	ENTRE 3-5 ANOS	2	non_reactive	non_reactive	non_reactive		non_reactive	HIV_monoinfected	HIV_monoinfected	HIV_monoinfected	Yes	non_reactive	no	no	no	no	>_500	no	no	557	581	0.958692	2.75967
636	1811	MVC	24	18-29	3	male	single	white	>_ 8_years	2	homosexual/bisexual	2 to 5	2	sexual	ENTRE 3-5 ANOS	2	non_reactive	reagent	non_reactive		non_reactive	HIV_monoinfected	HIV_monoinfected	HIV_monoinfected	Yes	non_reactive	no	yes	no	no	between 200-500	no	yes	334	1374	0.243086	4.85457
637	1814	AVSP	0	0-17	4	female	single	white						OUTROS	ENTRE 3-5 ANOS	2	non_reactive	non_reactive	non_reactive		non_reactive	HIV_monoinfected	HIV_monoinfected	HIV_monoinfected	Yes	non_reactive	no	no	no	no	<200	no	no	152	1036	0.146718	3.53144
638	1815	JCSA	25	18-29	3	male	single	brown	≤_ 8_years	1	heterosexual	>_5	3	sexual	ENTRE 3-5 ANOS	2	non_reactive	non_reactive	non_reactive		non_reactive	HIV_monoinfected	HIV_monoinfected	HIV_monoinfected	Yes	non_reactive	no	yes	no	yes		no	no
639	1816	CCP	65	>_50	1	female	married	brown	≤_ 8_years	1	heterosexual	≤_1	1	sexual	ENTRE 3-5 ANOS	2	non_reactive	reagent	non_reactive		non_reactive	HIV_monoinfected	HIV_monoinfected	HIV_monoinfected	Yes	non_reactive	no	no	no	yes	<200	no	no	86	736	0.116848	2.89597
640	1817	SN	51	>_50	1	male	divorced	white	≤_ 8_years	1	heterosexual	2 to 5	2	sexual	ENTRE 3-5 ANOS	2	non_reactive	non_reactive	non_reactive		non_reactive	HIV_monoinfected	HIV_monoinfected	HIV_monoinfected	Yes	non_reactive	yes	no	no	no	between 200-500	no	no	329	1097	0.299909	3.03383
641	1818	LJOS	36	30-49	2	female	married	white	≤_ 8_years	1	heterosexual	2 to 5	2	sexual	ENTRE 3-5 ANOS	2	non_reactive	non_reactive	non_reactive		non_reactive	HIV_monoinfected	HIV_monoinfected	HIV_monoinfected	Yes	non_reactive	no	no	no	yes	<200	no	yes	178	1802	0.0987791	3.98267
642	1819	MF	40	30-49	2	female	single	white	≤_ 8_years	1	heterosexual	≤_1	1	sexual	>_5 ANOS	1	non_reactive	reagent	non_reactive		non_reactive	HIV_monoinfected	HIV_monoinfected	HIV_monoinfected	Yes	non_reactive	no	no	no	no	>_500	no	no	2283	1309	1.74408	4.58054
643	1820	SRR	19	18-29	3	female	single	brown	>_ 8_years	2	heterosexual			sexual	>_5 ANOS	1	non_reactive	non_reactive	non_reactive		non_reactive	HIV_monoinfected	HIV_monoinfected	HIV_monoinfected	Yes	non_reactive	no	no	no	no	between 200-500	no	no	488	749	0.651535	4.21244
644	1822	CES	55	>_50	1	female	widower	white	≤_ 8_years	1	heterosexual	≤_1	1	sexual	>_5 ANOS	1	reagent	non_reactive	non_reactive		non_reactive	HIV_monoinfected	HIV_monoinfected	HIV_monoinfected	Yes	non_reactive	yes	no	no	yes	between 200-500	no	no	218	414	0.52657	3.96313
645	1823	DDS	28	18-29	3	male	married	brown	>_ 8_years	2	heterosexual	2 to 5	2	sexual	ENTRE 3-5 ANOS	2	non_reactive	reagent	non_reactive		non_reactive	HIV_monoinfected	HIV_monoinfected	HIV_monoinfected	Yes	non_reactive	no	no	no	no	between 200-500	no	no	405	904	0.448009	4.55628
646	1824	AP	55	>_50	1	male	single	white	≤_ 8_years	1	heterosexual	2 to 5	2	sexual	ENTRE 3-5 ANOS	2	non_reactive	reagent	non_reactive		non_reactive	HIV_monoinfected	HIV_monoinfected	HIV_monoinfected	Yes	non_reactive	no	no	no	yes	between 200-500	no	no	390	573	0.680628	3.22011
647	1825	AVT	19	18-29	3	male	single	brown	>_ 8_years	2	homosexual/bisexual	2 to 5	2	sexual	ENTRE 3-5 ANOS	2	non_reactive	non_reactive	non_reactive		non_reactive	HIV_monoinfected	HIV_monoinfected	HIV_monoinfected	Yes	non_reactive	no	no	no	no	between 200-500	no	no	323			3.35468
648	1826	FVL	17	0-17	4	female	single	brown	≤_ 8_years	1	heterosexual	≤_1	1	sexual	>_5 ANOS	1	non_reactive	non_reactive	non_reactive		non_reactive	HIV_monoinfected	HIV_monoinfected	HIV_monoinfected	Yes	non_reactive	no	no	no	yes		no	no
649	1827	HCF	23	18-29	3	male	single	white	>_ 8_years	2	homosexual/bisexual			sexual	ENTRE 3-5 ANOS	2	non_reactive	non_reactive	non_reactive		non_reactive	HIV_monoinfected	HIV_monoinfected	HIV_monoinfected	Yes	non_reactive	no				between 200-500		no	321	1269	0.252955	4.44621
650	1828	ARJ	26	18-29	3	male	single	white	>_ 8_years	2	homosexual/bisexual	2 to 5	2	sexual	ENTRE 3-5 ANOS	2	non_reactive	non_reactive	non_reactive		non_reactive	HIV_monoinfected	HIV_monoinfected	HIV_monoinfected	Yes	non_reactive	no	no	no	no	<200	no	no	5			4.22468
651	1829	RSV	19	18-29	3	male	single	white	>_ 8_years	2	homosexual/bisexual	2 to 5	2	sexual	ENTRE 3-5 ANOS	2	non_reactive	reagent	non_reactive		non_reactive	HIV_monoinfected	HIV_monoinfected	HIV_monoinfected	Yes	non_reactive	no	no	no	no	between 200-500	no	no	440	765	0.575163	4.05595
652	1831	EO	28	18-29	3	female	married	brown	>_ 8_years	2	heterosexual	≤_1	1	sexual	>_5 ANOS	1	non_reactive	non_reactive	non_reactive		non_reactive	HIV_monoinfected	HIV_monoinfected	HIV_monoinfected	Yes	non_reactive	no	no	no	no	<200	no	no	93	642	0.14486	3.30016
653	1832	MMO	19	18-29	3	male	single	white	>_ 8_years	2	heterosexual	≤_1	1	sexual	>_5 ANOS	1	non_reactive	reagent	non_reactive		non_reactive	HIV_monoinfected	HIV_monoinfected	HIV_monoinfected	Yes	non_reactive	no	no	no	no	>_500	no	no	774	1608	0.481343	3.64205
654	1833	RCS	34	30-49	2	male	single	brown	>_ 8_years	2	homosexual/bisexual	2 to 5	2	sexual	ENTRE 3-5 ANOS	2	non_reactive	non_reactive	non_reactive		non_reactive	HIV_monoinfected	HIV_monoinfected	HIV_monoinfected	Yes	non_reactive	no	no	no	no	<200	no	no	83	523	0.1587	2.51455
655	1834	MO	19	18-29	3	female	married	white	>_ 8_years	2	heterosexual	≤_1	1		ENTRE 3-5 ANOS	2	non_reactive	reagent	non_reactive		non_reactive	HIV_monoinfected	HIV_monoinfected	HIV_monoinfected	Yes	non_reactive	no	no	no	no	between 200-500	no	no	322	703	0.458037	3.60379
656	1835	TC	24	18-29	3	male	married	white	>_ 8_years	2	heterosexual	≤_1	1	sexual	ENTRE 3-5 ANOS	2	non_reactive	non_reactive	non_reactive		reagent		HIV_HCV	Hepatitis		reagent	yes	no	no	no	between 200-500	no	no	243	925	0.262703	4.53667
657	1836	LFS	47	30-49	2	female	single	brown	≤_ 8_years	1	heterosexual	≤_1	1	sexual	ENTRE 3-5 ANOS	2	non_reactive	non_reactive	non_reactive		non_reactive	HIV_monoinfected	HIV_monoinfected	HIV_monoinfected	Yes	non_reactive	no	no	no	no	between 200-500	no	no	441	1645	0.268085	3.91233
658	1838	TKG	33	30-49	2	male	single	white	>_ 8_years	2	heterosexual	≤_1	1	sexual	ENTRE 3-5 ANOS	2	non_reactive	reagent	non_reactive		non_reactive	HIV_monoinfected	HIV_monoinfected	HIV_monoinfected	Yes	non_reactive	no	no	no	no		no	no
659	1839	PRS	44	30-49	2	male	divorced	white	>_ 8_years	2	homosexual/bisexual	≤_1	1	sexual	ENTRE 3-5 ANOS	2	non_reactive	reagent	non_reactive		non_reactive	HIV_monoinfected	HIV_monoinfected	HIV_monoinfected	Yes	non_reactive	no	no	no	no	>_500	no	no	525	1873	0.280299	4.81364
660	1840	MFD	17	0-17	4	female	single	white	>_ 8_years	2	heterosexual	2 to 5	2	sexual	ENTRE 3-5 ANOS	2	non_reactive	non_reactive	non_reactive		non_reactive	HIV_monoinfected	HIV_monoinfected	HIV_monoinfected	Yes	non_reactive	no	no	no	no	between 200-500	no	no	498	1025	0.485854	4.25843
661	1841	RSM				female	single	white	≤_ 8_years	1	heterosexual	≤_1	1	sexual	ENTRE 3-5 ANOS	2	non_reactive	non_reactive	non_reactive		non_reactive	HIV_monoinfected	HIV_monoinfected	HIV_monoinfected	Yes	non_reactive	no	no	no	no	>_500	no	no	537	527	1.01898	3.98702
662	1842	DSB	19	18-29	3	male	single	brown	>_ 8_years	2	homosexual/bisexual	2 to 5	2	sexual	ENTRE 3-5 ANOS	2	non_reactive	non_reactive	non_reactive		non_reactive	HIV_monoinfected	HIV_monoinfected	HIV_monoinfected	Yes	non_reactive	no	no	no	no	between 200-500	no	no	420	520	0.807692	4.44451
663	1843	RDS	18	18-29	3	male	single	white	>_ 8_years	2	homosexual/bisexual	>_5	3	sexual	ENTRE 3-5 ANOS	2	non_reactive	non_reactive	non_reactive		non_reactive	HIV_monoinfected	HIV_monoinfected	HIV_monoinfected	Yes	non_reactive	no	no
664	1847	JML	42	30-49	2	female	single	white	≤_ 8_years	1	heterosexual	2 to 5	2	sexual	ENTRE 3-5 ANOS	2	non_reactive	non_reactive	non_reactive		non_reactive	HIV_monoinfected	HIV_monoinfected	HIV_monoinfected	Yes	non_reactive	no	no	no	no	<200	no	no	35	1105	0.0316742	3.51706
665	1852	AJQ	23	18-29	3	male	single	white	>_ 8_years	2	homosexual/bisexual	≤_1	1	sexual	ENTRE 3-5 ANOS	2	non_reactive	non_reactive	non_reactive		non_reactive	HIV_monoinfected	HIV_monoinfected	HIV_monoinfected	Yes	non_reactive	no	no	no	no	<200	no	no	88	643	0.136858	3.53199
666	1853	RFO	42	30-49	2	female	married	white	>_ 8_years	2	heterosexual	≤_1	1	OUTROS	ENTRE 3-5 ANOS	2	non_reactive	non_reactive	non_reactive		non_reactive	HIV_monoinfected	HIV_monoinfected	HIV_monoinfected	Yes	non_reactive	no	no	no	no	>_500	no	no	592	1078	0.549165	3.87496
667	1854	GFS	37	30-49	2	male	married	brown	≤_ 8_years	1	heterosexual	≤_1	1	sexual	>_5 ANOS	1	non_reactive	non_reactive	non_reactive		non_reactive	HIV_monoinfected	HIV_monoinfected	HIV_monoinfected	Yes	non_reactive	no	no	no	no		no	no
668	1858	DFC	22	18-29	3	male	single	brown	>_ 8_years	2	heterosexual	≤_1	1	sexual	ENTRE 3-5 ANOS	2	non_reactive		non_reactive		non_reactive	HIV_monoinfected	HIV_monoinfected	HIV_monoinfected	Yes	non_reactive	no	no	no	no	<200	no	no	91			4.46815
669	1859	AAL	43	30-49	2	male	married	white	≤_ 8_years	1	heterosexual	≤_1	1	sexual	ENTRE 3-5 ANOS	2	non_reactive	non_reactive	non_reactive		non_reactive	HIV_monoinfected	HIV_monoinfected	HIV_monoinfected	Yes	non_reactive	no	no	no	no	between 200-500	no	no	335	911	0.367728	4.42862
670	1860	JPM	18	18-29	3	male	single	white	≤_ 8_years	1	homosexual/bisexual	2 to 5	2	sexual	ENTRE 3-5 ANOS	2	non_reactive	reagent	non_reactive		non_reactive	HIV_monoinfected	HIV_monoinfected	HIV_monoinfected	Yes	non_reactive	no	no	no	no		no	no
671	1862	JDS	41	30-49	2	male	married	brown	≤_ 8_years	1	heterosexual	≤_1	1	sexual	>_5 ANOS	1	non_reactive	non_reactive	non_reactive		non_reactive	HIV_monoinfected	HIV_monoinfected	HIV_monoinfected	Yes	non_reactive	yes	no	no	yes	between 200-500	no	no	221	1344	0.164435	4.34266
672	1863	ISA	34	30-49	2	female	married	brown	≤_ 8_years	1	heterosexual	≤_1	1	sexual	>_5 ANOS	1	non_reactive	non_reactive	non_reactive		non_reactive	HIV_monoinfected	HIV_monoinfected	HIV_monoinfected	Yes	non_reactive					>_500			1389	1510	0.919868	4.91418
673	1864	VCM	38	30-49	2	male	married	brown	≤_ 8_years	1	heterosexual	≤_1	1	sexual	ENTRE 3-5 ANOS	2	reagent		non_reactive		reagent		HIV_HCV	Hepatitis		reagent	yes	yes	yes	yes	between 200-500	no	no	334	1049	0.318398	3.30449
674	1865	EVS	20	18-29	3	male	single	brown	>_ 8_years	2	homosexual/bisexual	>_5	3	sexual	ENTRE 3-5 ANOS	2	non_reactive	reagent	non_reactive		non_reactive	HIV_monoinfected	HIV_monoinfected	HIV_monoinfected	Yes	non_reactive	yes	no	no	yes	between 200-500	no	no	429	1847	0.232269	4.00044
675	1866	SCO	50	>_50	1	female	single	brown	≤_ 8_years	1	heterosexual	≤_1	1	sexual	ENTRE 3-5 ANOS	2	non_reactive	reagent	non_reactive		non_reactive	HIV_monoinfected	HIV_monoinfected	HIV_monoinfected	Yes	non_reactive	no	no	no	no	<200	no	no	195	658	0.296353	4.8788
676	1867	JA	56	>_50	1	male	married	white	≤_ 8_years	1	heterosexual	≤_1	1	sexual	ENTRE 3-5 ANOS	2			non_reactive		reagent		HIV_HCV	Hepatitis		reagent		no	no	no	<200	no	no	154	603	0.25539	5.94578
677	1869	IAA	55	>_50	1	female	married	white	≤_ 8_years	1	heterosexual	≤_1	1	sexual	ENTRE 3-5 ANOS	2		non_reactive	non_reactive		non_reactive	HIV_monoinfected	HIV_monoinfected	HIV_monoinfected	Yes	non_reactive	no	no	no	no	>_500	no	no	560	539	1.03896	3.88389
678	1870	AJM	36	30-49	2	male	married	brown	≤_ 8_years	1	heterosexual	≤_1	1	sexual	>_5 ANOS	1	non_reactive	non_reactive	non_reactive		non_reactive	HIV_monoinfected	HIV_monoinfected	HIV_monoinfected	Yes	non_reactive	no	no	no	no	between 200-500	no	no	218	1985	0.109824	3.57754
679	1871	RD	45	30-49	2	male	married	black	≤_ 8_years	1	heterosexual	≤_1	1	sexual	ENTRE 3-5 ANOS	2	reagent	reagent	reagent	reagent	non_reactive	HIV_HBV		Hepatitis		reagent	no	no	no	no	<200	no		17	382	0.0445026	5.08189
680	1872	ACS	31	30-49	2	female	married	white	>_ 8_years	2	heterosexual	≤_1	1	sexual	ENTRE 3-5 ANOS	2	non_reactive	non_reactive	non_reactive		non_reactive	HIV_monoinfected	HIV_monoinfected	HIV_monoinfected	Yes	non_reactive	no	no	no	no	between 200-500	no	no	368	337	1.09199	4.07115
681	1873	ES	42	30-49	2	male	single	brown	≤_ 8_years	1	heterosexual	>_5	3	sexual	>_5 ANOS	1	non_reactive	non_reactive	non_reactive		non_reactive	HIV_monoinfected	HIV_monoinfected	HIV_monoinfected	Yes	non_reactive	yes	no	no	yes		no	yes
682	1874	GJR	24	18-29	3	male	single	brown	>_ 8_years	2	homosexual/bisexual	>_5	3	sexual	ENTRE 3-5 ANOS	2	non_reactive	reagent	non_reactive		non_reactive	HIV_monoinfected	HIV_monoinfected	HIV_monoinfected	Yes	non_reactive	no	no	no	yes	between 200-500	no	no	445	1393	0.319454	4.3452
683	1875	VL	47	30-49	2	male	married	white	≤_ 8_years	1	heterosexual	2 to 5	2	sexual	ENTRE 3-5 ANOS	2	non_reactive	non_reactive	non_reactive		non_reactive	HIV_monoinfected	HIV_monoinfected	HIV_monoinfected	Yes	non_reactive	yes	no	no	yes	between 200-500	no	no	263	1565	0.168051	3.77327
684	1876	MAE	36	30-49	2	female		brown	≤_ 8_years	1	heterosexual			sexual	ENTRE 3-5 ANOS	2	non_reactive	non_reactive	non_reactive		non_reactive	HIV_monoinfected	HIV_monoinfected	HIV_monoinfected	Yes	non_reactive	no	no	no
685	1877	ALR	45	30-49	2	female	single	white	>_ 8_years	2	heterosexual	≤_1	1	sexual	ENTRE 3-5 ANOS	2	non_reactive	reagent	non_reactive		non_reactive	HIV_monoinfected	HIV_monoinfected	HIV_monoinfected	Yes	non_reactive					<200	no	no	31			3.99179
686	1878	ML	29	18-29	3	female	married	brown	>_ 8_years	2	heterosexual	≤_1	1	sexual	>_5 ANOS	1	non_reactive	non_reactive	non_reactive		non_reactive	HIV_monoinfected	HIV_monoinfected	HIV_monoinfected	Yes	non_reactive	no	no	no	no	>_500	no	no	678	2077	0.326432	4.05595
687	1879	NSS	42	30-49	2	male	divorced	white	≤_ 8_years	1	heterosexual			sexual	>_5 ANOS	1	reagent	reagent	non_reactive		non_reactive	HIV_monoinfected	HIV_monoinfected	HIV_monoinfected	Yes	non_reactive	no	yes	no	no	>_500	no	no	850	517	1.6441	2.9619
688	1880	COM	47	30-49	2	female	married	brown	>_ 8_years	2	heterosexual	≤_1	1	sexual	ENTRE 3-5 ANOS	2	non_reactive	non_reactive	non_reactive		non_reactive	HIV_monoinfected	HIV_monoinfected	HIV_monoinfected	Yes	non_reactive	no	no	no	no	<200	no	no	144	544	0.264706	3.79865
689	1881	MVF	20	18-29	3	male	single	white	>_ 8_years	2	homosexual/bisexual	>_5	3	sexual	ENTRE 3-5 ANOS	2	non_reactive	non_reactive	non_reactive		non_reactive	HIV_monoinfected	HIV_monoinfected	HIV_monoinfected	Yes	non_reactive	no	no	no	no	<200	no	yes	10	509	0.0196464	3.74359
690	1882	OLRL	36	30-49	2	male	married	brown	≤_ 8_years	1	heterosexual	≤_1	1	sexual	ENTRE 3-5 ANOS	2	non_reactive	non_reactive	non_reactive		non_reactive	HIV_monoinfected	HIV_monoinfected	HIV_monoinfected	Yes	non_reactive	yes	no	no	yes	between 200-500	no	no	210	704	0.298295	3.83251
691	1884	EAS	61	>_50	1	male		white	≤_ 8_years	1	heterosexual			sexual	ENTRE 3-5 ANOS	2	non_reactive	non_reactive	non_reactive		non_reactive	HIV_monoinfected	HIV_monoinfected	HIV_monoinfected	Yes	non_reactive	no	no	no	no		no	no
692	1885	ES	46	30-49	2	male		white	≤_ 8_years	1					ENTRE 3-5 ANOS	2	non_reactive	non_reactive	non_reactive		non_reactive	HIV_monoinfected	HIV_monoinfected	HIV_monoinfected	Yes	non_reactive	no	no	no	no	<200	no	no	35			4.32501
693	1886	NBS	41	30-49	2	female	married	brown	≤_ 8_years	1	heterosexual	≤_1	1	sexual	ENTRE 3-5 ANOS	2	non_reactive	non_reactive	non_reactive		non_reactive	HIV_monoinfected	HIV_monoinfected	HIV_monoinfected	Yes	non_reactive	no	no	no	yes		no	no
694	1888	RAS	34	30-49	2	female	single	brown	≤_ 8_years	1	heterosexual	≤_1	1	sexual	ENTRE 3-5 ANOS	2	non_reactive	non_reactive	non_reactive		non_reactive	HIV_monoinfected	HIV_monoinfected	HIV_monoinfected	Yes	non_reactive	no	no	no	no	between 200-500	no	no	342	629	0.54372	4.38727
695	1889	TMC	53	>_50	1	female	divorced	white	>_ 8_years	2	heterosexual	≤_1	1	sexual	ENTRE 3-5 ANOS	2	non_reactive	non_reactive	non_reactive		non_reactive	HIV_monoinfected	HIV_monoinfected	HIV_monoinfected	Yes	non_reactive	no	no	no	no	between 200-500	no	no	269	736	0.365489	4.19468
696	1892	JFN	22	18-29	3	female	single	white	≤_ 8_years	1	heterosexual	≤_1	1	sexual	>_5 ANOS	1	non_reactive	reagent	non_reactive		non_reactive	HIV_monoinfected	HIV_monoinfected	HIV_monoinfected	Yes	non_reactive	no	no	no	no	>_500	no	no	741	956	0.775105	4.65631
697	1893	DB	28	18-29	3	male	single	white	>_ 8_years	2	homosexual/bisexual	>_5	3	sexual	>_5 ANOS	1	reagent	reagent	non_reactive		non_reactive	HIV_monoinfected	HIV_monoinfected	HIV_monoinfected	Yes	non_reactive	no	no	no	no	<200	no	no	179	1998	0.0895896	2.5422
698	1894	AO	43	30-49	2	male	married	white	≤_ 8_years	1	heterosexual	≤_1	1	sexual	ENTRE 3-5 ANOS	2	non_reactive	non_reactive	non_reactive		non_reactive	HIV_monoinfected	HIV_monoinfected	HIV_monoinfected	Yes	non_reactive	no	no	no	no	between 200-500	no	no	338	2401	0.140775	3.97255
699	1896	VFC	34	30-49	2	male	married	brown	≤_ 8_years	1	heterosexual	≤_1	1	sexual	ENTRE 3-5 ANOS	2	non_reactive	non_reactive	non_reactive		non_reactive	HIV_monoinfected	HIV_monoinfected	HIV_monoinfected	Yes	non_reactive	no	no	no	no	<200	no	no	167	664	0.251506	3.07482
700	1897	ICD	34	30-49	2	female	single	white	≤_ 8_years	1	heterosexual	2 to 5	2	sexual	ENTRE 3-5 ANOS	2	non_reactive	non_reactive	non_reactive		non_reactive	HIV_monoinfected	HIV_monoinfected	HIV_monoinfected	Yes	non_reactive	no	no	no	no	between 200-500	no	no	231	409	0.564792	4.71002
701	1899	EO	34	30-49	2	female	single	black	>_ 8_years	2	heterosexual	≤_1	1	sexual	ENTRE 3-5 ANOS	2	reagent	reagent	non_reactive		non_reactive	HIV_monoinfected	HIV_monoinfected	HIV_monoinfected	Yes	non_reactive	no	no	no	no	>_500	no	no	860	803	1.07098	4.636
702	1900	CIL	47	30-49	2	female	widower	brown	≤_ 8_years	1	heterosexual	≤_1	1	sexual	ENTRE 3-5 ANOS	2	reagent	reagent	non_reactive		non_reactive	HIV_monoinfected	HIV_monoinfected	HIV_monoinfected	Yes	non_reactive	no	no	no	no	between 200-500	no	no	289	653	0.442573	3.50786
703	1901	SCS	33	30-49	2	female	married	brown			heterosexual	≤_1	1	sexual	ENTRE 3-5 ANOS	2	non_reactive	non_reactive	non_reactive		non_reactive	HIV_monoinfected	HIV_monoinfected	HIV_monoinfected	Yes	non_reactive	no	no	no	yes	>_500	no	no	1080	471	2.29299	3.9861
704	1902	EJO	35	30-49	2	male	married	brown	≤_ 8_years	1	heterosexual	≤_1	1	sexual	ENTRE 3-5 ANOS	2	reagent	reagent	non_reactive		non_reactive	HIV_monoinfected	HIV_monoinfected	HIV_monoinfected	Yes	non_reactive	no	no	no	yes	between 200-500	no	no	203	491	0.413442	4.36061
705	1903	ACS	27	18-29	3	male	single	white	>_ 8_years	2	homosexual/bisexual	≤_1	1	sexual	>_5 ANOS	1	non_reactive	non_reactive	non_reactive		non_reactive	HIV_monoinfected	HIV_monoinfected	HIV_monoinfected	Yes	non_reactive	no	no	no	no	>_500	no	no	513	1239	0.414044	4.39256
706	1904	CZ	36	30-49	2	female	single	brown	≤_ 8_years	1	heterosexual			sexual	ENTRE 3-5 ANOS	2	reagent	non_reactive	non_reactive		reagent		HIV_HCV	Hepatitis		reagent		no	no	yes	<200	no		134	838	0.159905
707	1905	ALK	32	30-49	2	male	single	white	>_ 8_years	2	heterosexual	>_5	3	sexual	ENTRE 3-5 ANOS	2	non_reactive	reagent	non_reactive		non_reactive	HIV_monoinfected	HIV_monoinfected	HIV_monoinfected	Yes	non_reactive	no	no	no	no	>_500	no	no	1157	1224	0.945261	3.49748
708	1907	CMS	22	18-29	3	female	married	brown	≤_ 8_years	1	heterosexual	≤_1	1	sexual	ENTRE 3-5 ANOS	2	non_reactive	non_reactive	non_reactive		non_reactive	HIV_monoinfected	HIV_monoinfected	HIV_monoinfected	Yes	non_reactive				no	between 200-500	no	yes	223	742	0.300539	4.5859
709	1909	VVE	17	0-17	4	female	single	white	>_ 8_years	2	heterosexual	>_5	3	sexual	ENTRE 3-5 ANOS	2	reagent	non_reactive	non_reactive		non_reactive	HIV_monoinfected	HIV_monoinfected	HIV_monoinfected	Yes	non_reactive	no	yes	no	no	>_500	no	no	966	413	2.33898	2.85794
710	1910	CSRSB	38	30-49	2	female	married	white	≤_ 8_years	1	heterosexual	2 to 5	2	sexual	ENTRE 3-5 ANOS	2	non_reactive	non_reactive	non_reactive		non_reactive	HIV_monoinfected	HIV_monoinfected	HIV_monoinfected	Yes	non_reactive	no	no	no	no	>_500	no	yes	587	359	1.6351	2.96237
711	1911	OM	45	30-49	2	male	single	white	≤_ 8_years	1	heterosexual	2 to 5	2	sexual	ENTRE 3-5 ANOS	2	non_reactive	non_reactive	non_reactive		non_reactive	HIV_monoinfected	HIV_monoinfected	HIV_monoinfected	Yes	non_reactive	yes	no	no	no	between 200-500	no	no	426	676	0.630178	2.85612
712	1912	MFN	41	30-49	2	female	married	brown	≤_ 8_years	1	heterosexual	2 to 5	2	sexual	ENTRE 3-5 ANOS	2	non_reactive	non_reactive	non_reactive		non_reactive	HIV_monoinfected	HIV_monoinfected	HIV_monoinfected	Yes	non_reactive	no	no	no	no	>_500	no	no	568	568	1	3.38578
713	1913	IAF	22	18-29	3	female	married	white	≤_ 8_years	1	heterosexual			sexual	>_5 ANOS	1	non_reactive	reagent	non_reactive		non_reactive	HIV_monoinfected	HIV_monoinfected	HIV_monoinfected	Yes	non_reactive	no	no	no	no	between 200-500	no	no	228	790	0.288608	4.60769
714	1914	CB	22	18-29	3	male	single	black	≤_ 8_years	1	heterosexual	≤_1	1	sexual	ENTRE 3-5 ANOS	2	reagent	reagent	non_reactive		non_reactive	HIV_monoinfected	HIV_monoinfected	HIV_monoinfected	Yes	non_reactive	no	no	no	no	>_500	no	no	526	389	1.35219	3.04805
715	1915	AGBOB	20	18-29	3	male	single	white	>_ 8_years	2	homosexual/bisexual	>_5	3	sexual	ENTRE 3-5 ANOS	2	non_reactive	non_reactive	non_reactive		non_reactive	HIV_monoinfected	HIV_monoinfected	HIV_monoinfected	Yes	non_reactive	yes	yes	no	yes	>_500	no	no	705	705	1	3.40157
716	1916	NIF	48	30-49	2	male	single	white	≤_ 8_years	1	heterosexual	2 to 5	2	sexual	ENTRE 3-5 ANOS	2	non_reactive	non_reactive	non_reactive		non_reactive	HIV_monoinfected	HIV_monoinfected	HIV_monoinfected	Yes	non_reactive	yes	yes	no	yes	between 200-500	no	no	407	657	0.619482	2.72428
717	1917	KM	18	18-29	3	male	single	white	>_ 8_years	2	homosexual/bisexual	>_5	3	sexual	ENTRE 3-5 ANOS	2	non_reactive	non_reactive	non_reactive		non_reactive	HIV_monoinfected	HIV_monoinfected	HIV_monoinfected	Yes	non_reactive	no	no	no	no		no	no
718	1918	BM	19	18-29	3	male	single	brown	>_ 8_years	2	homosexual/bisexual	>_5	3	sexual	ENTRE 3-5 ANOS	2	non_reactive	non_reactive	non_reactive		non_reactive	HIV_monoinfected	HIV_monoinfected	HIV_monoinfected	Yes	non_reactive	no	no	no	no		no	no
719	1919	DMV	25	18-29	3	male	single	white	>_ 8_years	2	homosexual/bisexual	>_5	3	sexual	ENTRE 3-5 ANOS	2	reagent	reagent	non_reactive		non_reactive	HIV_monoinfected	HIV_monoinfected	HIV_monoinfected	Yes	non_reactive	no	no	no	yes	between 200-500	no	no	374	533	0.701689	3.77327
720	1920	RJF	25	18-29	3	male	single	white	>_ 8_years	2	homosexual/bisexual	>_5	3	sexual	>_5 ANOS	1	non_reactive	reagent	non_reactive		non_reactive	HIV_monoinfected	HIV_monoinfected	HIV_monoinfected	Yes	non_reactive	no	yes	no	yes	between 200-500	no	no	332	621	0.534622	4.15731
721	1921	EAFN	30	30-49	2	male	married	brown	≤_ 8_years	1	heterosexual	2 to 5	2	sexual	ENTRE 3-5 ANOS	2	non_reactive	non_reactive	non_reactive		non_reactive	HIV_monoinfected	HIV_monoinfected	HIV_monoinfected	Yes	non_reactive	no	yes	no	no	<200	no	yes	44	250	0.176	2.95856
722	1923	LCR	42	30-49	2	male	widower	white	>_ 8_years	2	heterosexual	≤_1	1	sexual	>_5 ANOS	1	non_reactive	non_reactive	non_reactive		non_reactive	HIV_monoinfected	HIV_monoinfected	HIV_monoinfected	Yes	non_reactive	no	yes	no	no	between 200-500	no	no	242	492	0.49187	2.71684
723	1924	EAFN	38	30-49	2	female	widower	brown	≤_ 8_years	1	heterosexual	2 to 5	2	sexual	ENTRE 3-5 ANOS	2	non_reactive	non_reactive	non_reactive		non_reactive	HIV_monoinfected	HIV_monoinfected	HIV_monoinfected	Yes	non_reactive	no	no	no	no	<200	no	no	70	75	0.933333	3.50786
724	1926	TFFR	43	30-49	2	female	married	brown	≤_ 8_years	1	heterosexual	2 to 5	2	sexual	ENTRE 3-5 ANOS	2	reagent	reagent	non_reactive		non_reactive	HIV_monoinfected	HIV_monoinfected	HIV_monoinfected	Yes	non_reactive	no	no	no	no	between 200-500	no	no	240	350	0.685714	2.55871
725	1927	JLR	18	18-29	3	male	single	white	>_ 8_years	2	homosexual/bisexual	>_5	3	sexual	ENTRE 3-5 ANOS	2	non_reactive	non_reactive	non_reactive		reagent		HIV_HCV	Hepatitis		reagent	no	no	no	no	>_500	no	no	522	408	1.27941
726	1928	JMS	19	18-29	3	male	single	white	≤_ 8_years	1	heterosexual	2 to 5	2	sexual	ENTRE 3-5 ANOS	2	non_reactive	reagent	non_reactive		non_reactive	HIV_monoinfected	HIV_monoinfected	HIV_monoinfected	Yes	non_reactive	no	no	no	yes	<200	no	no	168	418	0.401914	2.71433
727	1930	CMS	51	>_50	1	female	widower	brown	≤_ 8_years	1	heterosexual	≤_1	1	sexual	ENTRE 3-5 ANOS	2	non_reactive	non_reactive	non_reactive		non_reactive	HIV_monoinfected	HIV_monoinfected	HIV_monoinfected	Yes	non_reactive	no	no	no	yes	between 200-500	no	no	263	713	0.368864	4.46181
728	1932	LFP	26	18-29	3	female	married	white	≤_ 8_years	1	heterosexual	≤_1	1	sexual	ENTRE 3-5 ANOS	2	non_reactive	reagent	non_reactive		non_reactive	HIV_monoinfected	HIV_monoinfected	HIV_monoinfected	Yes	non_reactive	no	no	no	yes	>_500	no	no	1180	1886	0.625663	3.91297
729	1936	MSS	30	30-49	2	female	married	white	≤_ 8_years	1	heterosexual	≤_1	1	sexual	>_5 ANOS	1	non_reactive	non_reactive	non_reactive		non_reactive	HIV_monoinfected	HIV_monoinfected	HIV_monoinfected	Yes	non_reactive	no	no	no	no	<200	no	yes	63	821	0.0767357	3.64205
730	1937	GVT	0	0-17	4	male	single	brown	≤_ 8_years	1				OUTROS	ENTRE 3-5 ANOS	2	non_reactive	non_reactive	non_reactive		non_reactive	HIV_monoinfected	HIV_monoinfected	HIV_monoinfected	Yes	non_reactive	no	no	no	no	>_500	no	no	1206	1086	1.1105	3.27646
731	1938	RCT	20	18-29	3	male	single	white	>_ 8_years	2	homosexual/bisexual	≤_1	1	sexual	ENTRE 3-5 ANOS	2	non_reactive	reagent	non_reactive		non_reactive	HIV_monoinfected	HIV_monoinfected	HIV_monoinfected	Yes	non_reactive	no	yes	no	yes	>_500	no	no	508	1552	0.32732	4.5432
732	1939	RN	27	18-29	3	female	married	brown	≤_ 8_years	1	heterosexual	≤_1	1	sexual	ENTRE 3-5 ANOS	2	non_reactive	non_reactive	non_reactive		non_reactive	HIV_monoinfected	HIV_monoinfected	HIV_monoinfected	Yes	non_reactive	no	no	no	no	<200	no	no	44	174	0.252874	4.6683
733	1940	ABP	37	30-49	2	male	single	brown	>_ 8_years	2	homosexual/bisexual	2 to 5	2	sexual	MENOR QUE 3	3	reagent	reagent	non_reactive		non_reactive	HIV_monoinfected	HIV_monoinfected	HIV_monoinfected	Yes	non_reactive	no	no	no	no	>_500	no	no	509	735	0.692517	2.56407
734	1941	SS	23	18-29	3	female	single	white	>_ 8_years	2	heterosexual	2 to 5	2	sexual	MENOR QUE 3	3	non_reactive	reagent	non_reactive		non_reactive	HIV_monoinfected	HIV_monoinfected	HIV_monoinfected	Yes	non_reactive	no	no	no	no	between 200-500	no	no	434	710	0.611268	3.96313
735	1942	RLB	35	30-49	2	male	single	brown	≤_ 8_years	1	heterosexual	>_5	3	sexual	>_5 ANOS	1	non_reactive	non_reactive	non_reactive		non_reactive	HIV_monoinfected	HIV_monoinfected	HIV_monoinfected	Yes	non_reactive	yes	yes	no	yes	<200	no	yes	98	955	0.102618	3.58086
736	1943	EP	19	18-29	3	male	single	white	>_ 8_years	2	homosexual/bisexual	2 to 5	2	sexual	ENTRE 3-5 ANOS	2	non_reactive	non_reactive	non_reactive		non_reactive	HIV_monoinfected	HIV_monoinfected	HIV_monoinfected	Yes	non_reactive	no	no	no	no		no	no
737	1944	CO	23	18-29	3	male	single	white	>_ 8_years	2	homosexual/bisexual	>_5	3	sexual	ENTRE 3-5 ANOS	2	non_reactive	reagent	non_reactive		non_reactive	HIV_monoinfected	HIV_monoinfected	HIV_monoinfected	Yes	non_reactive	no	no	no	no	>_500	no	no	861	1111	0.774977	2.75891
738	1945	IG	27	18-29	3	female	single	brown	≤_ 8_years	1	heterosexual	≤_1	1	sexual	MENOR QUE 3	3	non_reactive	reagent	non_reactive		non_reactive	HIV_monoinfected	HIV_monoinfected	HIV_monoinfected	Yes	non_reactive	no	no	no	no	>_500	no	no	628	476	1.31933	3.05918
739	1946	BAN	21	18-29	3	male	single	white	>_ 8_years	2	heterosexual	2 to 5	2	sexual	MENOR QUE 3	3	non_reactive	reagent	non_reactive		non_reactive	HIV_monoinfected	HIV_monoinfected	HIV_monoinfected	Yes	non_reactive	no	no	no	no	between 200-500	no	no	375	547	0.685558	2.56761
740	1947	LSP	40	30-49	2	female	divorced	brown	≤_ 8_years	1	heterosexual	≤_1	1	sexual	MENOR QUE 3	3	non_reactive	non_reactive	non_reactive		non_reactive	HIV_monoinfected	HIV_monoinfected	HIV_monoinfected	Yes	non_reactive	no	no	no	no	>_500	no	no	521	261	1.99617	2.89597
741	1948	IDSE	44	30-49	2	female	married	brown	≤_ 8_years	1	heterosexual	≤_1	1	sexual	MENOR QUE 3	3	non_reactive	non_reactive	non_reactive		non_reactive	HIV_monoinfected	HIV_monoinfected	HIV_monoinfected	Yes	non_reactive	no	no	no	no	<200	no	no	183	767	0.238592	3.98391
742	1949	MFR	41	30-49	2	male	single	brown	>_ 8_years	2	heterosexual	≤_1	1	sexual	MENOR QUE 3	3	non_reactive	non_reactive	non_reactive		non_reactive	HIV_monoinfected	HIV_monoinfected	HIV_monoinfected	Yes	non_reactive	no	no	no	no	<200	no	no	166	912	0.182018	4.81408
743	1950	DACG	22	18-29	3	female	divorced	brown	≤_ 8_years	1	homosexual/bisexual	≤_1	1	sexual	MENOR QUE 3	3	non_reactive	non_reactive	non_reactive		non_reactive	HIV_monoinfected	HIV_monoinfected	HIV_monoinfected	Yes	non_reactive	yes	yes	yes	yes	>_500	no	no	697	489	1.42536	3.02243
744	1951	HLMMM	26	18-29	3	male	single	brown	>_ 8_years	2	homosexual/bisexual	>_5	3	sexual	>_5 ANOS	1	reagent	reagent	non_reactive		reagent		HIV_HCV	Hepatitis		reagent	yes	yes	no	yes	>_500	no	yes	1211	1391	0.870597
745	1952	JCM	34	30-49	2	male	single	white	>_ 8_years	2	heterosexual	≤_1	1	sexual	MENOR QUE 3	3	non_reactive	non_reactive	non_reactive		non_reactive	HIV_monoinfected	HIV_monoinfected	HIV_monoinfected	Yes	non_reactive	no	no	no	yes	between 200-500	yes	no	328	849	0.386337	4.43624
746	1953	LFRS	24	18-29	3	male	single	brown	>_ 8_years	2	heterosexual	>_5	3	sexual	MENOR QUE 3	3	non_reactive	reagent	non_reactive		non_reactive	HIV_monoinfected	HIV_monoinfected	HIV_monoinfected	Yes	non_reactive	no	yes	no	yes	>_500	no	yes	758	1002	0.756487	3.72411
747	1954	PDS	19	18-29	3	female	married	white	≤_ 8_years	1	heterosexual	≤_1	1	sexual	MENOR QUE 3	3	non_reactive	non_reactive	non_reactive		non_reactive	HIV_monoinfected	HIV_monoinfected	HIV_monoinfected	Yes	non_reactive	no	no	no	no	<200	no	yes	101	1034	0.0976789	3.5844
748	1955	RCZ	25	18-29	3	male	married	white	>_ 8_years	2	heterosexual			sexual	MENOR QUE 3	3	non_reactive	reagent	non_reactive		non_reactive	HIV_monoinfected	HIV_monoinfected	HIV_monoinfected	Yes	non_reactive	no	no	no	no	between 200-500	no	no	457	1037	0.440694	4.35095
749	1957	RDS	29	18-29	3	male	single	brown	>_ 8_years	2	heterosexual	>_5	3	sexual	MENOR QUE 3	3	reagent	reagent	non_reactive		non_reactive	HIV_monoinfected	HIV_monoinfected	HIV_monoinfected	Yes	non_reactive	no	no	no	no	<200	no	no	106	1308	0.0810398	3.62524
750	1959	AC	24	18-29	3	male	married	white	≤_ 8_years	1	heterosexual	2 to 5	2	sexual	MENOR QUE 3	3	non_reactive	non_reactive	non_reactive		non_reactive	HIV_monoinfected	HIV_monoinfected	HIV_monoinfected	Yes	non_reactive	no	no	no	no	>_500	no	no	764	666	1.14715	3.11926
751	1960	NSB	39	30-49	2	male	single	black	≤_ 8_years	1	heterosexual	≤_1	1	sexual	ENTRE 3-5 ANOS	2	non_reactive	reagent	non_reactive		non_reactive	HIV_monoinfected	HIV_monoinfected	HIV_monoinfected	Yes	non_reactive	yes	yes	yes	yes	between 200-500	no	no	285	872	0.326835	4.5432
752	1961	AC	42	30-49	2	male	single	white	>_ 8_years	2	heterosexual				MENOR QUE 3	3	non_reactive	non_reactive	non_reactive		non_reactive	HIV_monoinfected	HIV_monoinfected	HIV_monoinfected	Yes	non_reactive
753	1962	VADP	34	30-49	2	female	married	white	≤_ 8_years	1	heterosexual	≤_1	1	sexual	MENOR QUE 3	3	non_reactive	reagent	non_reactive		non_reactive	HIV_monoinfected	HIV_monoinfected	HIV_monoinfected	Yes	non_reactive	no	no		no	between 200-500	no	no	329	952	0.345588	4.53603
754	1964	LR	41	30-49	2	male	married	white	≤_ 8_years	1	heterosexual	≤_1	1	sexual	MENOR QUE 3	3	non_reactive	reagent	non_reactive		non_reactive	HIV_monoinfected	HIV_monoinfected	HIV_monoinfected	Yes	non_reactive	no	no	no	no	<200	no	no	33	1223	0.0269828	3.95637
755	1965	AB	22	18-29	3	male	single	black	≤_ 8_years	1	heterosexual	2 to 5	2	sexual	ENTRE 3-5 ANOS	2	non_reactive	reagent	non_reactive		non_reactive	HIV_monoinfected	HIV_monoinfected	HIV_monoinfected	Yes	non_reactive	no	no	no	no	<200	no	no	121	522	0.231801	4.00044
756	1966	ECBL	17	0-17	4	female	single	white	>_ 8_years	2	heterosexual	>_5	3	sexual	ENTRE 3-5 ANOS	2	non_reactive	non_reactive	non_reactive		non_reactive	HIV_monoinfected	HIV_monoinfected	HIV_monoinfected	Yes	non_reactive	yes	no	no	yes	<200	no	yes	156	950	0.164211	4.86964
757	1967	CAC	32	30-49	2	male	married	brown	>_ 8_years	2	heterosexual	2 to 5	2	sexual	MENOR QUE 3	3	reagent	reagent	non_reactive		non_reactive	HIV_monoinfected	HIV_monoinfected	HIV_monoinfected	Yes	non_reactive	no	no	no	no	>_500	no	yes	571	957	0.596656	3.9861
758	1968	RLC	54	>_50	1	male	married	white	>_ 8_years	2	heterosexual	≤_1	1	sexual	MENOR QUE 3	3	reagent	reagent	non_reactive		non_reactive	HIV_monoinfected	HIV_monoinfected	HIV_monoinfected	Yes	non_reactive	no	no	no	no	between 200-500	no	no	449	2536	0.17705	4.85457
759	1970	AP	36	30-49	2	female	married	brown	>_ 8_years	2	heterosexual	≤_1	1	sexual	MENOR QUE 3	3	non_reactive	non_reactive	non_reactive		non_reactive	HIV_monoinfected	HIV_monoinfected	HIV_monoinfected	Yes	non_reactive	yes	yes	no	no	>_500	no	no	849	1001	0.848152	3.60379
760	1971	VSM	45	30-49	2	male	single	white	≤_ 8_years	1	heterosexual	>_5	3	sexual	MENOR QUE 3	3	non_reactive	non_reactive	non_reactive		non_reactive	HIV_monoinfected	HIV_monoinfected	HIV_monoinfected	Yes	non_reactive	yes	no	no	yes	<200	no	no	174	1180	0.147458	4.94855
761	1972	ES	63	>_50	1	male	married	brown	≤_ 8_years	1	heterosexual	>_5	3	sexual	MENOR QUE 3	3	reagent	non_reactive	non_reactive		non_reactive	HIV_monoinfected	HIV_monoinfected	HIV_monoinfected	Yes	non_reactive	no	no	no	no	>_500	no	no	568	3608	0.157428	4.89506
762	1973	JRE	44	30-49	2	male	married	white	≤_ 8_years	1	heterosexual	>_5	3	sexual	MENOR QUE 3	3	reagent	reagent	non_reactive		non_reactive	HIV_monoinfected	HIV_monoinfected	HIV_monoinfected	Yes	non_reactive	no	no	no	no	<200	no	no	134	2123	0.0631182	3.83251
763	1974	MPSM	45	30-49	2	female	widower	white	>_ 8_years	2	heterosexual	2 to 5	2	sexual	MENOR QUE 3	3	non_reactive	non_reactive	non_reactive		non_reactive	HIV_monoinfected	HIV_monoinfected	HIV_monoinfected	Yes	non_reactive	no	no	no	no	between 200-500	no	no	491	853	0.575615	4.05595
764	1975	LS	59	>_50	1	female	married	brown	>_ 8_years	2	heterosexual	≤_1	1	sexual	MENOR QUE 3	3	non_reactive	non_reactive	non_reactive		non_reactive	HIV_monoinfected	HIV_monoinfected	HIV_monoinfected	Yes	non_reactive	no	no	no	no	between 200-500	no	no	269	850	0.316471	4.57486
765	1976	RML	54	>_50	1	female	widower	white	≤_ 8_years	1	heterosexual	>_5	3	sexual	MENOR QUE 3	3	reagent	reagent	non_reactive		non_reactive	HIV_monoinfected	HIV_monoinfected	HIV_monoinfected	Yes	non_reactive	no	no	no	no	between 200-500	no	no	366	556	0.658273	3.59095
766	1977	AAMF	29	18-29	3	female	married	brown	≤_ 8_years	1	heterosexual	2 to 5	2	sexual	MENOR QUE 3	3	non_reactive	reagent	non_reactive		non_reactive	HIV_monoinfected	HIV_monoinfected	HIV_monoinfected	Yes	non_reactive	no	no	no	yes	>_500	no	no	694	1176	0.590136	4.02465
767	1979	MLSF	39	30-49	2	female	married	white	>_ 8_years	2	heterosexual	≤_1	1	sexual	MENOR QUE 3	3	non_reactive	non_reactive	non_reactive		non_reactive	HIV_monoinfected	HIV_monoinfected	HIV_monoinfected	Yes	non_reactive	no	no	no	no	between 200-500	no	no	445	1751	0.25414	3.96933
768	1980	NASA	23	18-29	3	female	married	white	>_ 8_years	2	heterosexual	≤_1	1	sexual	>_5 ANOS	1	non_reactive	non_reactive	non_reactive		non_reactive	HIV_monoinfected	HIV_monoinfected	HIV_monoinfected	Yes	non_reactive	no	no	no	no	<200	no	no	198	807	0.245353	3.97243
769	1983	BMH	28	18-29	3	male	single	white	>_ 8_years	2	homosexual/bisexual	>_5	3	sexual	MENOR QUE 3	3	non_reactive	reagent	non_reactive		non_reactive	HIV_monoinfected	HIV_monoinfected	HIV_monoinfected	Yes	non_reactive	no	yes	no	no	between 200-500	no	no	366			4.46815
770	1984	NF	29	18-29	3	male	married	white	>_ 8_years	2	heterosexual	>_5	3	sexual	MENOR QUE 3	3	non_reactive	reagent	non_reactive		non_reactive	HIV_monoinfected	HIV_monoinfected	HIV_monoinfected	Yes	non_reactive	no	no	no	no	>_500	no	no	575	1305	0.440613	4.35451
771	1985	MAR	27	18-29	3	male	single	white	>_ 8_years	2	heterosexual	2 to 5	2	sexual	MENOR QUE 3	3	non_reactive	non_reactive	reagent	reagent	non_reactive	HIV_HBV		Hepatitis		reagent	yes	no	no	no	between 200-500	no	no	336	1613	0.208308	2.74896
772	1986	NAM	36	30-49	2	female	married	white	>_ 8_years	2	heterosexual	2 to 5	2	sexual	MENOR QUE 3	3	non_reactive	non_reactive	non_reactive		non_reactive	HIV_monoinfected	HIV_monoinfected	HIV_monoinfected	Yes	non_reactive	no	no	no	no	>_500	no	no	624	608	1.02632	3.34242
773	1987	SFVR	33	30-49	2	female	married	brown	>_ 8_years	2	heterosexual	≤_1	1	sexual	MENOR QUE 3	3	reagent	reagent	reagent	reagent	non_reactive	HIV_HBV		Hepatitis		reagent	no	no	no	no	>_500	no	no	566	674	0.839763	4.11538
774	1988	BCS	33	30-49	2	male	single	white	>_ 8_years	2	homosexual/bisexual	>_5	3	sexual	MENOR QUE 3	3	non_reactive	reagent	non_reactive		non_reactive	HIV_monoinfected	HIV_monoinfected	HIV_monoinfected	Yes	non_reactive	yes	yes	no	yes	>_500	no	no	953	1918	0.496872	4.23492
775	1989	NSC	44	30-49	2	male	divorced	brown	≤_ 8_years	1	heterosexual	>_5	3	sexual	MENOR QUE 3	3	non_reactive	non_reactive	non_reactive		non_reactive	HIV_monoinfected	HIV_monoinfected	HIV_monoinfected	Yes	non_reactive	yes	yes	no	yes	<200	no	yes	84	538	0.156134	4.91418
776	1990	RLP	30	30-49	2	male	single	white	>_ 8_years	2	homosexual/bisexual	>_5	3	sexual	MENOR QUE 3	3	non_reactive	reagent	non_reactive		non_reactive	HIV_monoinfected	HIV_monoinfected	HIV_monoinfected	Yes	non_reactive	no	no	no	no	between 200-500	no	yes	234	927	0.252427	3.97006
777	1991	MEF	53	>_50	1	female	widower	black	≤_ 8_years	1	heterosexual	≤_1	1	sexual	MENOR QUE 3	3	non_reactive	non_reactive	non_reactive		non_reactive	HIV_monoinfected	HIV_monoinfected	HIV_monoinfected	Yes	non_reactive	no	no	no	no	>_500	no	no	849	1001	0.848152	3.60379
778	1993	DDL	26	18-29	3	male	single	white	≤_ 8_years	1	heterosexual	>_5	3	sexual	MENOR QUE 3	3	non_reactive		non_reactive		non_reactive	HIV_monoinfected	HIV_monoinfected	HIV_monoinfected	Yes	non_reactive	yes	yes	no	yes	between 200-500	no	yes	461	633	0.728278	3.74713
779	1994	BCS	21	18-29	3	male	single	brown			heterosexual	>_5	3	sexual	ENTRE 3-5 ANOS	2	non_reactive	reagent	non_reactive		non_reactive	HIV_monoinfected	HIV_monoinfected	HIV_monoinfected	Yes	non_reactive	yes	yes	yes	yes	>_500	no	no	799	888	0.899775	3.5253
780	1995	LGL	21	18-29	3	female	married	white	>_ 8_years	2	heterosexual			sexual	>_5 ANOS	1	non_reactive	non_reactive	non_reactive		non_reactive	HIV_monoinfected	HIV_monoinfected	HIV_monoinfected	Yes	non_reactive	no	no	no	no	>_500	no	no	848	1296	0.654321	2.59106
781	1997	CFP	56	>_50	1	female	divorced	white	>_ 8_years	2	heterosexual			sexual	MENOR QUE 3	3	non_reactive	non_reactive	non_reactive		non_reactive	HIV_monoinfected	HIV_monoinfected	HIV_monoinfected	Yes	non_reactive	no	no	no	no	>_500	no	no	728	1382	0.526773	4.17464
782	2000	JJS	24	18-29	3	male	married	white	≤_ 8_years	1	heterosexual	≤_1	1	sexual	ENTRE 3-5 ANOS	2	non_reactive	non_reactive	non_reactive		non_reactive	HIV_monoinfected	HIV_monoinfected	HIV_monoinfected	Yes	non_reactive					between 200-500	no	no	244	2018	0.120912	3.52451
783	2001	FM	19	18-29	3	female	married	white	≤_ 8_years	1	heterosexual	2 to 5	2	sexual	ENTRE 3-5 ANOS	2	non_reactive	non_reactive	non_reactive		non_reactive	HIV_monoinfected	HIV_monoinfected	HIV_monoinfected	Yes	non_reactive	no	no	no	no	>_500	no	yes	524	1233	0.42498	4.37788
784	2002	SPM	34	30-49	2	male	single	white	>_ 8_years	2	homosexual/bisexual	>_5	3	sexual	MENOR QUE 3	3	non_reactive	non_reactive	non_reactive		non_reactive	HIV_monoinfected	HIV_monoinfected	HIV_monoinfected	Yes	non_reactive	no	no	no	no	between 200-500	no	no	461	704	0.65483	3.55546
785	2003	EGN	42	30-49	2	female	married	brown	≤_ 8_years	1	heterosexual	≤_1	1	sexual	MENOR QUE 3	3	non_reactive	non_reactive	non_reactive		non_reactive	HIV_monoinfected	HIV_monoinfected	HIV_monoinfected	Yes	non_reactive	no	no	no	yes	between 200-500	no	no	324	826	0.392252	4.42862
786	2004	MLB	28	18-29	3	male	married	white	>_ 8_years	2	heterosexual	≤_1	1	sexual	MENOR QUE 3	3		non_reactive	non_reactive		non_reactive	HIV_monoinfected	HIV_monoinfected	HIV_monoinfected	Yes	non_reactive	yes	no	no	yes	<200	no	no	2	151	0.013245	4.08991
787	2005	HCRC	27	18-29	3	male	single	white	≤_ 8_years	1	heterosexual	≤_1	1	sexual	MENOR QUE 3	3	non_reactive		non_reactive		non_reactive	HIV_monoinfected	HIV_monoinfected	HIV_monoinfected	Yes	non_reactive	yes	no	no	no	between 200-500	no	no	275	1191	0.230898	4.00448
788	2006	GGN	30	30-49	2	male	single	brown	>_ 8_years	2	homosexual/bisexual	>_5	3	sexual	>_5 ANOS	1			non_reactive		non_reactive	HIV_monoinfected	HIV_monoinfected	HIV_monoinfected	Yes	non_reactive	yes	yes	no	no		no	no
789	2007	AF	48	30-49	2	male	widower	brown	≤_ 8_years	1	heterosexual	≤_1	1	sexual	MENOR QUE 3	3	reagent	reagent	non_reactive		non_reactive	HIV_monoinfected	HIV_monoinfected	HIV_monoinfected	Yes	non_reactive	yes		no	no	between 200-500	no	no	297	1709	0.173786	4.86439
790	2009	JP	31	30-49	2	male	married	white	≤_ 8_years	1	heterosexual	≤_1	1	sexual	>_5 ANOS	1	non_reactive	reagent	non_reactive		non_reactive	HIV_monoinfected	HIV_monoinfected	HIV_monoinfected	Yes	non_reactive	no	no	no	yes	>_500	no	no	575	1443	0.398475	4.42636
791	2010	NM	44	30-49	2	male		brown	≤_ 8_years	1	heterosexual	>_5	3	sexual	MENOR QUE 3	3	non_reactive	non_reactive	non_reactive		non_reactive	HIV_monoinfected	HIV_monoinfected	HIV_monoinfected	Yes	non_reactive	no	no	no	no	<200	no	no	35			4.47065
792	2011	GDP	41	30-49	2	male	married	white	≤_ 8_years	1	heterosexual	≤_1	1	sexual	MENOR QUE 3	3	non_reactive	non_reactive	non_reactive		non_reactive	HIV_monoinfected	HIV_monoinfected	HIV_monoinfected	Yes	non_reactive	no	no	no	no	between 200-500	no	no	280			4.60049
793	2012	ELA	20	18-29	3	female	married	white	≤_ 8_years	1	heterosexual	≤_1	1	sexual	MENOR QUE 3	3	non_reactive	reagent	non_reactive		non_reactive	HIV_monoinfected	HIV_monoinfected	HIV_monoinfected	Yes	non_reactive	no	no	no	no	>_500	no	no	518	605	0.856198	3.58704
794	2013	ECB	53	>_50	1	female	widower	brown	>_ 8_years	2	heterosexual	≤_1	1	sexual	ENTRE 3-5 ANOS	2	reagent	reagent	non_reactive		non_reactive	HIV_monoinfected	HIV_monoinfected	HIV_monoinfected	Yes	non_reactive	no	no	no	yes	>_500	no	no	1302	1301	1.00077	3.38578
795	2014	MFG	32	30-49	2	female	married	white	≤_ 8_years	1	heterosexual	≤_1	1	sexual	>_5 ANOS	1	reagent	reagent	non_reactive		non_reactive	HIV_monoinfected	HIV_monoinfected	HIV_monoinfected	Yes	non_reactive	no	no	no	yes	<200	no	no	18	783	0.0229885	3.97231
796	2015	AR	51	>_50	1	male	married	brown	≤_ 8_years	1	heterosexual	≤_1	1	sexual	>_5 ANOS	1	reagent	reagent	non_reactive		non_reactive	HIV_monoinfected	HIV_monoinfected	HIV_monoinfected	Yes	non_reactive	yes	no	no	yes	between 200-500	no	no	404	1008	0.400794	4.41194
797	2017	LFLPF	25	18-29	3	male	single	white	>_ 8_years	2	homosexual/bisexual	≤_1	1	sexual	MENOR QUE 3	3	non_reactive	non_reactive	non_reactive		non_reactive	HIV_monoinfected	HIV_monoinfected	HIV_monoinfected	Yes	non_reactive	no	no	no	yes	>_500	no	no	611	1397	0.437366	4.35451
798	2018	RPS	39	30-49	2	male	single	white	>_ 8_years	2	homosexual/bisexual	>_5	3	sexual	MENOR QUE 3	3	non_reactive	non_reactive	non_reactive		non_reactive	HIV_monoinfected	HIV_monoinfected	HIV_monoinfected	Yes	non_reactive	no	no	no	no	>_500	no	yes	629	1222	0.51473	4.18087
799	2019	SV	33	30-49	2	male	married	white	≤_ 8_years	1	heterosexual	>_5	3	sexual	MENOR QUE 3	3	non_reactive	non_reactive	non_reactive		non_reactive	HIV_monoinfected	HIV_monoinfected	HIV_monoinfected	Yes	non_reactive	yes	no	no	no	>_500	no	no	554	454	1.22026	3.10924
800	2021	JAN	26	18-29	3	female	married	white	≤_ 8_years	1	heterosexual	≤_1	1	sexual	MENOR QUE 3	3	non_reactive	non_reactive	non_reactive		non_reactive	HIV_monoinfected	HIV_monoinfected	HIV_monoinfected	Yes	non_reactive	no	no	no	no	between 200-500	no	no	498	1408	0.353693	4.21244
801	2022	AT	52	>_50	1	female	single	brown	≤_ 8_years	1	heterosexual	≤_1	1	sexual	MENOR QUE 3	3	non_reactive	reagent	non_reactive		non_reactive	HIV_monoinfected	HIV_monoinfected	HIV_monoinfected	Yes	non_reactive	no	no	no	no	between 200-500	no	no	368	1199	0.306922	4.58073
802	2023	RMFS	26	18-29	3	male	single	brown	>_ 8_years	2	homosexual/bisexual	>_5	3	sexual	MENOR QUE 3	3	non_reactive	reagent	non_reactive		non_reactive	HIV_monoinfected	HIV_monoinfected	HIV_monoinfected	Yes	non_reactive	yes	yes	no	yes	<200	no	yes	7	463	0.0151188	4.08991
803	2024	LC	27	18-29	3	female	married	white	≤_ 8_years	1	heterosexual	≤_1	1	sexual	MENOR QUE 3	3	non_reactive	non_reactive	non_reactive		non_reactive	HIV_monoinfected	HIV_monoinfected	HIV_monoinfected	Yes	non_reactive	no	no	no	no	<200	no	no	57			4.60049
804	2025	ESB	23	18-29	3	male	married	brown	>_ 8_years	2	heterosexual	≤_1	1	sexual	MENOR QUE 3	3	non_reactive	non_reactive	non_reactive		non_reactive	HIV_monoinfected	HIV_monoinfected	HIV_monoinfected	Yes	non_reactive	no	no	no	no	between 200-500	no	no	357	788	0.453046	4.31618
805	2028	JPS	29	18-29	3	female	married	brown	>_ 8_years	2	heterosexual	≤_1	1	sexual	MENOR QUE 3	3	non_reactive	non_reactive	non_reactive		non_reactive	HIV_monoinfected	HIV_monoinfected	HIV_monoinfected	Yes	non_reactive	no	no	no	no	>_500	no	no	1115	791	1.40961	2.99167
806	2029	MAB	39	30-49	2	male	single	white	≤_ 8_years	1	heterosexual			sexual	>_5 ANOS	1		non_reactive	non_reactive		reagent		HIV_HCV	Hepatitis		reagent	yes	yes	no	yes	<200	no	yes	147	971	0.15139	2.64738
807	2030	FRS	25	18-29	3	male	single	white	>_ 8_years	2	homosexual/bisexual	>_5	3	sexual	MENOR QUE 3	3	non_reactive	reagent	non_reactive		non_reactive	HIV_monoinfected	HIV_monoinfected	HIV_monoinfected	Yes	non_reactive	yes	yes	no	no	between 200-500	no	no	372	1880	0.197872	4.77058
808	2033	LRB	28	18-29	3	male	single	white	>_ 8_years	2	homosexual/bisexual	2 to 5	2	sexual	MENOR QUE 3	3	reagent	reagent	non_reactive		non_reactive	HIV_monoinfected	HIV_monoinfected	HIV_monoinfected	Yes	non_reactive	yes	yes	no	yes	between 200-500	no	no	346	716	0.48324	4.26302
809	2034	DAS	52	>_50	1	male	divorced	brown	>_ 8_years	2	heterosexual			sexual	MENOR QUE 3	3	non_reactive	non_reactive	non_reactive		non_reactive	HIV_monoinfected	HIV_monoinfected	HIV_monoinfected	Yes	non_reactive	yes	no	no	yes	<200	no	no	107	652	0.16411	4.8788
810	2035	MAM	27	18-29	3	male	single	white	>_ 8_years	2	homosexual/bisexual	2 to 5	2	sexual	ENTRE 3-5 ANOS	2	reagent	reagent	non_reactive		non_reactive	HIV_monoinfected	HIV_monoinfected	HIV_monoinfected	Yes	non_reactive	yes	yes	no	yes	between 200-500	no	no	430	701	0.613409	3.95559
811	2037	maleF	28	18-29	3	male	single	white	>_ 8_years	2	homosexual/bisexual	2 to 5	2	sexual	MENOR QUE 3	3	non_reactive	non_reactive	non_reactive		non_reactive	HIV_monoinfected	HIV_monoinfected	HIV_monoinfected	Yes	non_reactive	no	no	no	no	<200	no	yes	183	950	0.192632	4.80409
812	2038	CHMM	24	18-29	3	male	single	white	>_ 8_years	2	homosexual/bisexual	2 to 5	2	sexual	MENOR QUE 3	3	non_reactive	reagent	non_reactive		non_reactive	HIV_monoinfected	HIV_monoinfected	HIV_monoinfected	Yes	non_reactive	no	no	no	no	between 200-500	no	yes	435	752	0.578457	4.04218
813	2039	MRP	25	18-29	3	female	single	white	≤_ 8_years	1	heterosexual	2 to 5	2	sexual	>_5 ANOS	1	non_reactive	non_reactive	non_reactive		non_reactive	HIV_monoinfected	HIV_monoinfected	HIV_monoinfected	Yes	non_reactive	no	no	no	yes	between 200-500	no	no	271	534	0.507491	4.21431
814	2040	RJ	28	18-29	3	male	single	brown	>_ 8_years	2	homosexual/bisexual	2 to 5	2	sexual	MENOR QUE 3	3	non_reactive	non_reactive	non_reactive		non_reactive	HIV_monoinfected	HIV_monoinfected	HIV_monoinfected	Yes	non_reactive	yes	no	no	yes	>_500	no	yes	561	795	0.70566	3.76268
815	2041	ACR	58	>_50	1	male	single	brown	>_ 8_years	2	homosexual/bisexual	≤_1	1	sexual	>_5 ANOS	1	non_reactive	non_reactive	non_reactive		non_reactive	HIV_monoinfected	HIV_monoinfected	HIV_monoinfected	Yes	non_reactive	no	no	no	no		no	yes
816	2043	CWS	32	30-49	2	male	married	brown	≤_ 8_years	1	heterosexual	≤_1	1	sexual	MENOR QUE 3	3	non_reactive	non_reactive	non_reactive		non_reactive	HIV_monoinfected	HIV_monoinfected	HIV_monoinfected	Yes	non_reactive	yes	no	no	yes	<200	no	no	153	991	0.15439	4.91979
817	2044	MVS	38	30-49	2	female	married	white	≤_ 8_years	1	heterosexual	≤_1	1	sexual	MENOR QUE 3	3	non_reactive	non_reactive	non_reactive		non_reactive	HIV_monoinfected	HIV_monoinfected	HIV_monoinfected	Yes	non_reactive	no	no	no	yes	>_500	no	no	761	1537	0.49512	4.24316
818	2045	MNS	30	30-49	2	male	divorced	brown	≤_ 8_years	1	homosexual/bisexual	≤_1	1	sexual	MENOR QUE 3	3	non_reactive	reagent	non_reactive		non_reactive	HIV_monoinfected	HIV_monoinfected	HIV_monoinfected	Yes	non_reactive	no	no	no	no	between 200-500	no	no	335	881	0.38025	4.44451
819	2046	OD	26	18-29	3	male	married	black	≤_ 8_years	1	heterosexual	≤_1	1	sexual	MENOR QUE 3	3	non_reactive	reagent	non_reactive		non_reactive	HIV_monoinfected	HIV_monoinfected	HIV_monoinfected	Yes	non_reactive	no	no	no	no	between 200-500	no	no	284	2614	0.108646	3.57948
820	2047	RRS	18	18-29	3	male	single	white	>_ 8_years	2	homosexual/bisexual	>_5	3	sexual	MENOR QUE 3	3	non_reactive	non_reactive	non_reactive		non_reactive	HIV_monoinfected	HIV_monoinfected	HIV_monoinfected	Yes	non_reactive	yes	yes	no	yes	>_500	no	yes	615	569	1.08084	3.30276
821	2048	EJR	39	30-49	2	male	married	white	>_ 8_years	2	homosexual/bisexual	≤_1	1	sexual	>_5 ANOS	1	non_reactive	non_reactive	non_reactive		reagent		HIV_HCV	Hepatitis		reagent	no	no	no	no	between 200-500	no	no	433	1008	0.429563	5.67521
822	2050	RM	52	>_50	1	male	married	white	>_ 8_years	2	homosexual/bisexual	2 to 5	2	sexual	MENOR QUE 3	3	non_reactive	reagent	non_reactive		non_reactive	HIV_monoinfected	HIV_monoinfected	HIV_monoinfected	Yes	non_reactive	no	no	no	no	between 200-500	no	no	376	709	0.530324	4.17464
823	2051	LKA	18	18-29	3	male	single	other	>_ 8_years	2	homosexual/bisexual			sexual	MENOR QUE 3	3	non_reactive	non_reactive	non_reactive		non_reactive	HIV_monoinfected	HIV_monoinfected	HIV_monoinfected	Yes	non_reactive					between 200-500			485	951	0.509989	4.2085
824	2053	WAS	29	18-29	3	male	married	white	>_ 8_years	2	heterosexual	>_5	3	sexual	MENOR QUE 3	3	non_reactive	reagent	non_reactive		non_reactive	HIV_monoinfected	HIV_monoinfected	HIV_monoinfected	Yes	non_reactive	yes	yes	no	yes	between 200-500	no	yes	420	409	1.02689	3.33846
825	2054	NP	60	>_50	1	male	married	brown	≤_ 8_years	1	heterosexual	>_5	3	sexual	MENOR QUE 3	3	reagent	reagent	non_reactive		non_reactive	HIV_monoinfected	HIV_monoinfected	HIV_monoinfected	Yes	non_reactive	yes	no	no	yes	<200	no		99	566	0.174912	4.85457
826	2056	GRMV	0	0-17	4	female	single	brown						OUTROS	ENTRE 3-5 ANOS	2	non_reactive	non_reactive	non_reactive		non_reactive	HIV_monoinfected	HIV_monoinfected	HIV_monoinfected	Yes	non_reactive	no	no	no	no	<200	no	no	97	2275	0.0426374	3.87496
827	2058	CSC	22	18-29	3	male	divorced	black	>_ 8_years	2	homosexual/bisexual	2 to 5	2	sexual	MENOR QUE 3	3	non_reactive	reagent	non_reactive		non_reactive	HIV_monoinfected	HIV_monoinfected	HIV_monoinfected	Yes	non_reactive	no	no	no	no	between 200-500	no	no	269			4.65945
828	2059	NT	42	30-49	2	male	married	white	>_ 8_years	2	heterosexual	2 to 5	2	sexual	MENOR QUE 3	3	non_reactive	non_reactive	non_reactive		non_reactive	HIV_monoinfected	HIV_monoinfected	HIV_monoinfected	Yes	non_reactive	no	no	no	no	<200	no	no	40	1015	0.0394089	3.90931
829	2060	GGS	30	30-49	2	male	married	brown	>_ 8_years	2	heterosexual	2 to 5	2	sexual	ENTRE 3-5 ANOS	2	non_reactive	non_reactive	non_reactive		non_reactive	HIV_monoinfected	HIV_monoinfected	HIV_monoinfected	Yes	non_reactive	no	yes	no	yes	between 200-500	no	yes	369	1025	0.36	4.19605
830	2061	NPC	2	0-17	4	female	single	brown	≤_ 8_years	1	heterosexual	≤_1	1	OUTROS	>_5 ANOS	1	non_reactive	reagent	non_reactive		non_reactive	HIV_monoinfected	HIV_monoinfected	HIV_monoinfected	Yes	non_reactive	no	no	no	no	>_500	no	no	1001			4.66292
831	2062	OJG	38	30-49	2	male	single	white	>_ 8_years	2	homosexual/bisexual			sexual	MENOR QUE 3	3	non_reactive	reagent	non_reactive		non_reactive	HIV_monoinfected	HIV_monoinfected	HIV_monoinfected	Yes	non_reactive	no	no	no	no	between 200-500	no	no	381			4.66292
832	2063	JSAN	28	18-29	3	male	married	white	≤_ 8_years	1	heterosexual			sexual	MENOR QUE 3	3	non_reactive	non_reactive	non_reactive		non_reactive	HIV_monoinfected	HIV_monoinfected	HIV_monoinfected	Yes	non_reactive	no	no	no	no	between 200-500	no	no	420			4.73004
833	2064	ADS	44	30-49	2	male	single	white	>_ 8_years	2	homosexual/bisexual	2 to 5	2	sexual	MENOR QUE 3	3	non_reactive	reagent	non_reactive		non_reactive	HIV_monoinfected	HIV_monoinfected	HIV_monoinfected	Yes	non_reactive	no	no	no	yes	between 200-500	no	no	235	1210	0.194215	4.80356
834	2066	DHSN	15	0-17	4	male	single	brown	>_ 8_years	2	homosexual/bisexual	>_5	3	sexual	ENTRE 3-5 ANOS	2	non_reactive		non_reactive		non_reactive	HIV_monoinfected	HIV_monoinfected	HIV_monoinfected	Yes	non_reactive	yes	yes	no	no	between 200-500	no	no	261	517	0.504836	4.22262
835	2067	AD	47	30-49	2	male	divorced	brown	≤_ 8_years	1	heterosexual			sexual	MENOR QUE 3	3	reagent	reagent	non_reactive		non_reactive	HIV_monoinfected	HIV_monoinfected	HIV_monoinfected	Yes	non_reactive	no	no	no	no	<200	no	no	34	181	0.187845	4.81364
836	2068	CAS	46	30-49	2	female	married	brown	≤_ 8_years	1	heterosexual			sexual	ENTRE 3-5 ANOS	2	non_reactive	non_reactive	non_reactive		non_reactive	HIV_monoinfected	HIV_monoinfected	HIV_monoinfected	Yes	non_reactive	no	no	no	no	>_500	no	no	812	2168	0.374539	4.44823
837	2069	VC	63	>_50	1	male	married	white	≤_ 8_years	1	heterosexual	>_5	3	sexual	MENOR QUE 3	3	non_reactive	reagent	non_reactive		non_reactive	HIV_monoinfected	HIV_monoinfected	HIV_monoinfected	Yes	non_reactive	no	no	no	no	<200	no	no	48	338	0.142012	4.96757
838	2070	MIC	68	>_50	1	female	married	white	≤_ 8_years	1	heterosexual	≤_1	1	sexual	MENOR QUE 3	3	reagent	non_reactive	non_reactive		non_reactive	HIV_monoinfected	HIV_monoinfected	HIV_monoinfected	Yes	non_reactive	no	no	no	no	<200	no	no	166	683	0.243045	3.97255
839	2071	EAS	30	30-49	2	male	single	white	>_ 8_years	2	homosexual/bisexual	>_5	3	sexual	MENOR QUE 3	3	non_reactive	non_reactive	non_reactive		non_reactive	HIV_monoinfected	HIV_monoinfected	HIV_monoinfected	Yes	non_reactive	no	no	no	no	between 200-500	no	no	320	2712	0.117994	3.55685
840	2072	LC	23	18-29	3	male	single	white	>_ 8_years	2	homosexual/bisexual	>_5	3	sexual	MENOR QUE 3	3	non_reactive	reagent	non_reactive		non_reactive	HIV_monoinfected	HIV_monoinfected	HIV_monoinfected	Yes	non_reactive	no	yes	no	no	between 200-500	no	no	309	440	0.702273	3.7693
841	2073	AFOR	20	18-29	3	male	single	white	>_ 8_years	2	homosexual/bisexual	>_5	3	sexual	MENOR QUE 3	3	non_reactive	non_reactive	non_reactive		non_reactive	HIV_monoinfected	HIV_monoinfected	HIV_monoinfected	Yes	non_reactive	no	yes	no	no	between 200-500	no	yes	344	493	0.697769	2.62377
842	2074	MGA	23	18-29	3	male	single	white	>_ 8_years	2	homosexual/bisexual			sexual	MENOR QUE 3	3	non_reactive		non_reactive		non_reactive	HIV_monoinfected	HIV_monoinfected	HIV_monoinfected	Yes	non_reactive	no	no	no	no	>_500	no	no	649	1077	0.6026	3.96722
843	2075	AC	59	>_50	1	male	married	brown	≤_ 8_years	1	heterosexual	>_5	3	sexual	MENOR QUE 3	3	non_reactive	non_reactive	non_reactive		non_reactive	HIV_monoinfected	HIV_monoinfected	HIV_monoinfected	Yes	non_reactive	no	no	no	no	<200	no	no	93	578	0.1609	4.89506
844	2077	NMSC	53	>_50	1	female	married	white	≤_ 8_years	1	heterosexual	≤_1	1	sexual	MENOR QUE 3	3	non_reactive	non_reactive	non_reactive		non_reactive	HIV_monoinfected	HIV_monoinfected	HIV_monoinfected	Yes	non_reactive	yes	no	no	yes	between 200-500	no	no	301	674	0.446588	4.347
845	2078	NRP	41	30-49	2	female	married	white	≤_ 8_years	1	heterosexual	≤_1	1	sexual	MENOR QUE 3	3	non_reactive		non_reactive		non_reactive	HIV_monoinfected	HIV_monoinfected	HIV_monoinfected	Yes	non_reactive	no	no	no	no	<200	no	no	151	284	0.53169	4.16747
846	2081	PGC	42	30-49	2	male	married	brown	≤_ 8_years	1	homosexual/bisexual	2 to 5	2	sexual	MENOR QUE 3	3	reagent	reagent	non_reactive		non_reactive	HIV_monoinfected	HIV_monoinfected	HIV_monoinfected	Yes	non_reactive	yes	yes	no	no	<200	no	no	121	939	0.12886	4.98156
847	2082	NAF	28	18-29	3	female	married	brown	≤_ 8_years	1	heterosexual	≤_1	1	sexual	MENOR QUE 3	3	non_reactive	reagent	non_reactive		non_reactive	HIV_monoinfected	HIV_monoinfected	HIV_monoinfected	Yes	non_reactive	no	no	no	no	>_500	no	no	650	839	0.774732	3.71725
848	2083	LSA	24	18-29	3	male	married	black	≤_ 8_years	1	heterosexual	2 to 5	2	sexual	MENOR QUE 3	3	non_reactive	non_reactive	non_reactive		non_reactive	HIV_monoinfected	HIV_monoinfected	HIV_monoinfected	Yes	non_reactive	no	no	no	no	between 200-500	no	no	478	1064	0.449248	4.32225
849	2085	RAA	35	30-49	2	male	widower	brown	≤_ 8_years	1	heterosexual	≤_1	1	sexual	MENOR QUE 3	3	non_reactive	non_reactive	non_reactive		non_reactive	HIV_monoinfected	HIV_monoinfected	HIV_monoinfected	Yes	non_reactive	yes	no	no	yes	<200	no	no	14			4.73004
850	2086	LFAT	23	18-29	3	female	married	white	>_ 8_years	2	heterosexual	2 to 5	2	OUTROS	MENOR QUE 3	3	non_reactive	reagent	non_reactive		non_reactive	HIV_monoinfected	HIV_monoinfected	HIV_monoinfected	Yes	non_reactive	no	no	no	no	>_500	no	no	850	1066	0.797373	3.66143
851	2087	ZMOS	57	>_50	1	female	widower	brown	≤_ 8_years	1	heterosexual	≤_1	1	sexual	MENOR QUE 3	3	reagent	non_reactive	non_reactive		non_reactive	HIV_monoinfected	HIV_monoinfected	HIV_monoinfected	Yes	non_reactive	no	no	no	yes	between 200-500	no	no	258	1126	0.22913	4.71002
852	2088	MLH	24	18-29	3	male	single	white	>_ 8_years	2	homosexual/bisexual	≤_1	1	sexual	MENOR QUE 3	3	non_reactive	non_reactive	non_reactive		non_reactive	HIV_monoinfected	HIV_monoinfected	HIV_monoinfected	Yes	non_reactive	no	no	no	no	between 200-500	no	no	469	1688	0.277844	4.636
853	2089	LDP	50	>_50	1	female	widower	brown	≤_ 8_years	1	heterosexual	≤_1	1	sexual	MENOR QUE 3	3	reagent	reagent	non_reactive		non_reactive	HIV_monoinfected	HIV_monoinfected	HIV_monoinfected	Yes	non_reactive	no	no	no	yes	>_500	no	no	812	2285	0.355361	4.20175
854	2090	LBK	54	>_50	1	female	widower	white	≤_ 8_years	1	heterosexual	≤_1	1	sexual	MENOR QUE 3	3	non_reactive	non_reactive	non_reactive		non_reactive	HIV_monoinfected	HIV_monoinfected	HIV_monoinfected	Yes	non_reactive		no	no	no	<200	no	no	194	1016	0.190945	4.80661
855	2091	AJM	38	30-49	2	male	married	white	>_ 8_years	2	heterosexual	≤_1	1	sexual	MENOR QUE 3	3	non_reactive	non_reactive	non_reactive		non_reactive	HIV_monoinfected	HIV_monoinfected	HIV_monoinfected	Yes	non_reactive	no	no	no	yes	between 200-500	no	no	244	2265	0.107726	3.57948
856	2092	ECL	40	30-49	2	female	married	white	>_ 8_years	2	heterosexual	≤_1	1	sexual	MENOR QUE 3	3	non_reactive	non_reactive	non_reactive		non_reactive	HIV_monoinfected	HIV_monoinfected	HIV_monoinfected	Yes	non_reactive	no	no	no	no		no	yes
857	2094	ICM	60	>_50	1	female	married	white	≤_ 8_years	1	heterosexual	≤_1	1	sexual	MENOR QUE 3	3	reagent		non_reactive		non_reactive	HIV_monoinfected	HIV_monoinfected	HIV_monoinfected	Yes	non_reactive	no	no	no	no		no	no
858	2098	LAFJ	37	30-49	2	male	married	white	>_ 8_years	2	homosexual/bisexual	2 to 5	2	sexual	MENOR QUE 3	3	reagent	non_reactive	non_reactive		non_reactive	HIV_monoinfected	HIV_monoinfected	HIV_monoinfected	Yes	non_reactive	yes	yes	no	yes	between 200-500	no	yes	306	620	0.493548	4.24687
859	2099	JAJ	45	30-49	2	male	single	brown	>_ 8_years	2	homosexual/bisexual	2 to 5	2	sexual	MENOR QUE 3	3	non_reactive	non_reactive	non_reactive		non_reactive	HIV_monoinfected	HIV_monoinfected	HIV_monoinfected	Yes	non_reactive	no	no	no	yes	>_500	no	no	1190	863	1.37891	3.05192
860	2100	SG	40	30-49	2	female	single	brown	>_ 8_years	2	heterosexual	≤_1	1	sexual	MENOR QUE 3	3	non_reactive	non_reactive	non_reactive		non_reactive	HIV_monoinfected	HIV_monoinfected	HIV_monoinfected	Yes	non_reactive	no	no	no	no	between 200-500	no	no	424	1432	0.296089	4.59933
861	2101	JVAS	41	30-49	2	male	single	white	>_ 8_years	2	homosexual/bisexual	>_5	3	sexual	MENOR QUE 3	3	non_reactive	reagent	non_reactive		non_reactive	HIV_monoinfected	HIV_monoinfected	HIV_monoinfected	Yes	non_reactive	yes	no	no	no	<200	no	yes	189	964	0.196058	4.77171
862	2102	EPD	26	18-29	3	male	single	white	>_ 8_years	2	homosexual/bisexual	>_5	3	sexual	MENOR QUE 3	3	non_reactive	non_reactive	non_reactive		non_reactive	HIV_monoinfected	HIV_monoinfected	HIV_monoinfected	Yes	non_reactive	yes	no	no	no		no	no
863	2103	MAM	5	0-17	4	female	single	brown	>_ 8_years	2				OUTROS	>_5 ANOS	1	non_reactive	non_reactive	non_reactive		non_reactive	HIV_monoinfected	HIV_monoinfected	HIV_monoinfected	Yes	non_reactive	no	no	no	no	>_500	no	no	1175	789	1.48923	3.00518
864	2104	EAS	27	18-29	3	male	single	brown	>_ 8_years	2	homosexual/bisexual	2 to 5	2	sexual	ENTRE 3-5 ANOS	2	non_reactive	non_reactive	non_reactive		non_reactive	HIV_monoinfected	HIV_monoinfected	HIV_monoinfected	Yes	non_reactive	no	no	no	no	between 200-500	no	no	469	1277	0.367267	4.46699
865	2106	MC	25	18-29	3	male	single	brown	>_ 8_years	2	homosexual/bisexual	>_5	3	sexual	MENOR QUE 3	3	non_reactive	reagent	non_reactive		non_reactive	HIV_monoinfected	HIV_monoinfected	HIV_monoinfected	Yes	non_reactive		no	no	no	<200		yes	148	980	0.15102	4.94842
866	2107	DOS	20	18-29	3	female	married	white	>_ 8_years	2	heterosexual	≤_1	1	sexual	MENOR QUE 3	3	non_reactive	non_reactive	non_reactive		non_reactive	HIV_monoinfected	HIV_monoinfected	HIV_monoinfected	Yes	non_reactive		no	no	no	between 200-500	no	no	354	1091	0.324473	4.55051
867	2108	JH	30	30-49	2	female	married	white	>_ 8_years	2	heterosexual	≤_1	1	sexual	MENOR QUE 3	3	non_reactive	non_reactive	non_reactive		non_reactive	HIV_monoinfected	HIV_monoinfected	HIV_monoinfected	Yes	non_reactive	no	no	no	no	between 200-500	no	no	470	1024	0.458984	4.30876
868	2109	MAC	44	30-49	2	male	married	brown	≤_ 8_years	1	heterosexual	2 to 5	2	sexual	MENOR QUE 3	3	non_reactive	non_reactive	non_reactive		non_reactive	HIV_monoinfected	HIV_monoinfected	HIV_monoinfected	Yes	non_reactive	yes	no	no	yes	between 200-500	no	no	448	1002	0.447106	4.3452
869	2110	ASS	44	30-49	2	male	single	white	>_ 8_years	2	homosexual/bisexual	≤_1	1	sexual	MENOR QUE 3	3	non_reactive	non_reactive	non_reactive		non_reactive	HIV_monoinfected	HIV_monoinfected	HIV_monoinfected	Yes	non_reactive	no	no	no	no	between 200-500	no	no	344	667	0.515742	4.18087
870	2111	ASL	19	18-29	3	male	single	brown	>_ 8_years	2	heterosexual	>_5	3	sexual	MENOR QUE 3	3	non_reactive	non_reactive	non_reactive		non_reactive	HIV_monoinfected	HIV_monoinfected	HIV_monoinfected	Yes	non_reactive	no	no	no		between 200-500	no	no	450	818	0.550122	4.07522
871	2112	CED	28	18-29	3	male	single	white	>_ 8_years	2	homosexual/bisexual			sexual	MENOR QUE 3	3	non_reactive	reagent	non_reactive		non_reactive	HIV_monoinfected	HIV_monoinfected	HIV_monoinfected	Yes	non_reactive	yes	yes	no	yes	>_500	no	no	817	1387	0.589041	4.03547
872	2113	IT	50	>_50	1	female	single	white	≤_ 8_years	1	homosexual/bisexual	>_5	3	sexual	MENOR QUE 3	3	non_reactive	non_reactive	non_reactive		non_reactive	HIV_monoinfected	HIV_monoinfected	HIV_monoinfected	Yes	non_reactive	yes	no	no		<200			136	1545	0.0880259	3.61401
873	2114	PS	34	30-49	2	male	married	brown	>_ 8_years	2	heterosexual	≤_1	1	sexual	MENOR QUE 3	3	non_reactive	non_reactive	non_reactive		non_reactive	HIV_monoinfected	HIV_monoinfected	HIV_monoinfected	Yes	non_reactive	no				between 200-500			404	1024	0.394531	4.42781
874	2116	AGT	25	18-29	3	female	single	white	>_ 8_years	2	heterosexual	≤_1	1	sexual	MENOR QUE 3	3	reagent	reagent	non_reactive		non_reactive	HIV_monoinfected	HIV_monoinfected	HIV_monoinfected	Yes	non_reactive	no	no	no	no	between 200-500	no	no	358	1868	0.191649	4.80455
875	2117	PROG	34	30-49	2	male	single	brown	>_ 8_years	2	homosexual/bisexual	≤_1	1	sexual	>_5 ANOS	1	reagent	reagent	non_reactive		non_reactive	HIV_monoinfected	HIV_monoinfected	HIV_monoinfected	Yes	non_reactive	no	no	no	yes	>_500	no		847	763	1.11009	3.27646
876	2118	EMN	70	>_50	1	male	single	white	≤_ 8_years	1	heterosexual	>_5	3	sexual	MENOR QUE 3	3	non_reactive		non_reactive		non_reactive	HIV_monoinfected	HIV_monoinfected	HIV_monoinfected	Yes	non_reactive	yes	no	no	yes	>_500	no	no	683	793	0.861286	3.57576
877	2119	ZF	33	30-49	2	female	married	brown	≤_ 8_years	1	heterosexual	≤_1	1	sexual	MENOR QUE 3	3	non_reactive	non_reactive	reagent	reagent	non_reactive	HIV_HBV		Hepatitis		reagent	no	no	no	yes	>_500	no	no	595	623	0.955056	3.87622
878	2120	maleG	59	>_50	1	female	widower	brown	>_ 8_years	2	heterosexual	2 to 5	2	sexual	MENOR QUE 3	3	non_reactive	reagent	non_reactive		non_reactive	HIV_monoinfected	HIV_monoinfected	HIV_monoinfected	Yes	non_reactive	no	no	no	yes	>_500	no		794	831	0.955475	3.48073
879	2121	RSN	38	30-49	2	male	married	white	≤_ 8_years	1	heterosexual	2 to 5	2	sexual	MENOR QUE 3	3	reagent	reagent	non_reactive		non_reactive	HIV_monoinfected	HIV_monoinfected	HIV_monoinfected	Yes	non_reactive	no	no	no	no	<200	no	no	152	647	0.23493	3.99266
880	2122	LAS	28	18-29	3	male	single	white	>_ 8_years	2	homosexual/bisexual	>_5	3	sexual	MENOR QUE 3	3	non_reactive	non_reactive	non_reactive		non_reactive	HIV_monoinfected	HIV_monoinfected	HIV_monoinfected	Yes	non_reactive	yes	yes	no	yes	>_500	no	no	700	2576	0.271739	4.65631
881	2123	GL	13	0-17	4	male	single	brown	≤_ 8_years	1	heterosexual	>_5	3	sexual	ENTRE 3-5 ANOS	2	non_reactive	non_reactive	non_reactive		non_reactive	HIV_monoinfected	HIV_monoinfected	HIV_monoinfected	Yes	non_reactive	yes	yes	no	yes	>_500	no	no	1336	1974	0.676798	2.64395
882	2124	JSD	44	30-49	2	male	single	white	≤_ 8_years	1	heterosexual	≤_1	1	sexual	MENOR QUE 3	3	non_reactive	reagent	non_reactive		non_reactive	HIV_monoinfected	HIV_monoinfected	HIV_monoinfected	Yes	non_reactive	yes	no	no	yes	between 200-500	no	no	226	2951	0.0765842	3.64583
883	2125	VJO	38	30-49	2	male	married	brown	≤_ 8_years	1	heterosexual	2 to 5	2	sexual	MENOR QUE 3	3	reagent	reagent	non_reactive		non_reactive	HIV_monoinfected	HIV_monoinfected	HIV_monoinfected	Yes	non_reactive	yes	yes	no	yes	between 200-500	no	no	475	1221	0.389025	4.43228
884	2126	DT	25	18-29	3	male	single	white	>_ 8_years	2	homosexual/bisexual	2 to 5	2	sexual	MENOR QUE 3	3	non_reactive	non_reactive	non_reactive		non_reactive	HIV_monoinfected	HIV_monoinfected	HIV_monoinfected	Yes	non_reactive	no	yes	no	yes	>_500	no	yes	924	1056	0.875	3.53782
885	2127	DMO	14	0-17	4	female	single	white	>_ 8_years	2	heterosexual	2 to 5	2	sexual	MENOR QUE 3	3	non_reactive	non_reactive	non_reactive		non_reactive	HIV_monoinfected	HIV_monoinfected	HIV_monoinfected	Yes	non_reactive	no	no	no	no	>_500	no	no	1042	1449	0.719117	3.7485
886	2128	NM	44	30-49	2	male	single	white	≤_ 8_years	1	heterosexual			sexual	MENOR QUE 3	3	non_reactive	non_reactive	non_reactive		non_reactive	HIV_monoinfected	HIV_monoinfected	HIV_monoinfected	Yes	non_reactive	no	no	no	yes	>_500	no	no	535	1417	0.377558	4.44621
887	2129	SSD	31	30-49	2	female	single	brown	≤_ 8_years	1	heterosexual	≤_1	1	sexual	MENOR QUE 3	3	non_reactive	non_reactive	non_reactive		non_reactive	HIV_monoinfected	HIV_monoinfected	HIV_monoinfected	Yes	non_reactive	no	yes	yes	yes	>_500	no	yes	876	1189	0.736754	3.74092
888	2130	WCMS	37	30-49	2	female	divorced	brown	≤_ 8_years	1	heterosexual			sexual	>_5 ANOS	1	non_reactive	reagent	non_reactive		non_reactive	HIV_monoinfected	HIV_monoinfected	HIV_monoinfected	Yes	non_reactive	no	no	no	yes	between 200-500	no	no	348	471	0.738854	3.73488
889	2131	GPS	20	18-29	3	male	single	white	>_ 8_years	2	homosexual/bisexual	>_5	3	sexual	ENTRE 3-5 ANOS	2			non_reactive		non_reactive	HIV_monoinfected	HIV_monoinfected	HIV_monoinfected	Yes	non_reactive	no	no	no	no	>_500	no	yes	779	2448	0.318219	4.57486
890	2132	ZL	35	30-49	2	male	single	brown	>_ 8_years	2	homosexual/bisexual	>_5	3	sexual	MENOR QUE 3	3	non_reactive	non_reactive	non_reactive		non_reactive	HIV_monoinfected	HIV_monoinfected	HIV_monoinfected	Yes	non_reactive	yes	no	no	no		no	no
891	2133	RPS	18	18-29	3	male	single	brown	>_ 8_years	2	homosexual/bisexual	2 to 5	2	sexual	MENOR QUE 3	3	non_reactive	non_reactive	non_reactive		non_reactive	HIV_monoinfected	HIV_monoinfected	HIV_monoinfected	Yes	non_reactive	no	no	no	no	between 200-500	no	no	499	1548	0.322351	4.55628
892	2134	NWN	46	30-49	2	male		white	>_ 8_years	2	heterosexual	2 to 5	2	sexual	MENOR QUE 3	3	reagent		non_reactive		non_reactive	HIV_monoinfected	HIV_monoinfected	HIV_monoinfected	Yes	non_reactive	yes			no	>_500	no	no	666	1510	0.44106	4.34955
893	2135	JAOP	56	>_50	1	male	married	brown	≤_ 8_years	1	heterosexual	2 to 5	2	sexual	MENOR QUE 3	3	reagent	non_reactive	non_reactive		non_reactive	HIV_monoinfected	HIV_monoinfected	HIV_monoinfected	Yes	non_reactive	yes	no	no	yes	between 200-500	no	no	456	1896	0.240506	3.98267
894	2136	ELHD	23	18-29	3	female	divorced	white	>_ 8_years	2	heterosexual	≤_1	1	sexual	>_5 ANOS	1	non_reactive	reagent	non_reactive		non_reactive	HIV_monoinfected	HIV_monoinfected	HIV_monoinfected	Yes	non_reactive	no	no	no	no	between 200-500	no	no	425	1156	0.367647	4.46699
895	2137	LHD	0	0-17	4	male	single	brown	>_ 8_years	2	heterosexual	≤_1	1	OUTROS	>_5 ANOS	1	non_reactive	non_reactive	non_reactive		non_reactive	HIV_monoinfected	HIV_monoinfected	HIV_monoinfected	Yes	non_reactive	no	no	no	no		no	no
896	2138	WJSM	24	18-29	3	male	single	brown	>_ 8_years	2	heterosexual	2 to 5	2	sexual	MENOR QUE 3	3	non_reactive	non_reactive	non_reactive		non_reactive	HIV_monoinfected	HIV_monoinfected	HIV_monoinfected	Yes	non_reactive	yes	yes	no	yes	>_500	no	yes	588	1168	0.503425	4.23492
897	2142	BCA	34	30-49	2	female	single	white	>_ 8_years	2	heterosexual	≤_1	1	sexual	MENOR QUE 3	3	non_reactive	reagent	non_reactive		non_reactive	HIV_monoinfected	HIV_monoinfected	HIV_monoinfected	Yes	non_reactive	no	no	no	no	>_500	no	yes	565	1871	0.301978	4.58295
898	2144	EJL	25	18-29	3	male	single	white	>_ 8_years	2	homosexual/bisexual	≤_1	1	sexual	MENOR QUE 3	3	non_reactive	reagent	non_reactive		non_reactive	HIV_monoinfected	HIV_monoinfected	HIV_monoinfected	Yes	non_reactive	no	no	no	no	>_500	no	no	675	1140	0.592105	3.99419
899	2145	MAF	22	18-29	3	male	single	white	>_ 8_years	2	homosexual/bisexual	>_5	3	sexual	MENOR QUE 3	3	non_reactive	non_reactive	non_reactive		non_reactive	HIV_monoinfected	HIV_monoinfected	HIV_monoinfected	Yes	non_reactive	no	no	no	no	between 200-500	no	no	309	1314	0.23516	3.99266
900	2147	JAP	30	30-49	2	male	married	brown	≤_ 8_years	1	heterosexual	≤_1	1	sexual	MENOR QUE 3	3	non_reactive	reagent	non_reactive		non_reactive	HIV_monoinfected	HIV_monoinfected	HIV_monoinfected	Yes	non_reactive	no	no	no	no	<200	no	no	54	649	0.0832049	3.61822
901	2148	NMC	41	30-49	2	female	married	white	>_ 8_years	2	heterosexual	≤_1	1	sexual	MENOR QUE 3	3	non_reactive	non_reactive	non_reactive		non_reactive	HIV_monoinfected	HIV_monoinfected	HIV_monoinfected	Yes	non_reactive	no	no	no	no	>_500	no	no	543	897	0.605351	3.96313
902	2149	CAB	20	18-29	3	male	single	brown	>_ 8_years	2	homosexual/bisexual	≤_1	1	sexual	MENOR QUE 3	3	non_reactive	non_reactive	non_reactive		non_reactive	HIV_monoinfected	HIV_monoinfected	HIV_monoinfected	Yes	non_reactive	yes	yes	no	no	>_500	no	yes	776	973	0.797533	3.66143
903	2150	AJAJ	26	18-29	3	male	single	brown	>_ 8_years	2	homosexual/bisexual	≤_1	1	sexual	MENOR QUE 3	3	non_reactive	reagent	non_reactive		non_reactive	HIV_monoinfected	HIV_monoinfected	HIV_monoinfected	Yes	non_reactive	yes	yes	no	no	>_500	no	no	1012	712	1.42135	3.03743
904	2151	IRO	36	30-49	2	female	married	white	>_ 8_years	2	heterosexual	≤_1	1	sexual	MENOR QUE 3	3	non_reactive	non_reactive	non_reactive		non_reactive	HIV_monoinfected	HIV_monoinfected	HIV_monoinfected	Yes	non_reactive	no	no	no	no	<200	no	no	144	643	0.22395	4.72276
905	2152	SMRPJ	55	>_50	1	female	divorced	white	≤_ 8_years	1	heterosexual	≤_1	1	sexual	MENOR QUE 3	3	non_reactive	reagent	non_reactive		non_reactive	HIV_monoinfected	HIV_monoinfected	HIV_monoinfected	Yes	non_reactive	no	no	no	no	between 200-500	no	no	351	1187	0.295703	4.59933
906	2154	MP	28	18-29	3	female	married	brown	≤_ 8_years	1	heterosexual	≤_1	1	sexual	MENOR QUE 3	3		non_reactive	reagent	reagent	non_reactive	HIV_HBV		Hepatitis		reagent	no	no	no	no	between 200-500	no	no	381	839	0.454112
907	2155	BEM	36	30-49	2	male	married	black	>_ 8_years	2	heterosexual	2 to 5	2	sexual	MENOR QUE 3	3	non_reactive	reagent	non_reactive		non_reactive	HIV_monoinfected	HIV_monoinfected	HIV_monoinfected	Yes	non_reactive	yes	no	no	no	>_500	no	no	794	1451	0.547209	4.08404
908	2158	FVAV	2	0-17	4	female	single	brown			heterosexual			OUTROS	ENTRE 3-5 ANOS	2	non_reactive	non_reactive	non_reactive		non_reactive	HIV_monoinfected	HIV_monoinfected	HIV_monoinfected	Yes	non_reactive	no	no	no	no		no	no
909	2160	RAK	24	18-29	3	male	single	white	>_ 8_years	2	heterosexual			sexual	MENOR QUE 3	3	non_reactive	non_reactive	non_reactive		non_reactive	HIV_monoinfected	HIV_monoinfected	HIV_monoinfected	Yes	non_reactive	no	no	no	no	>_500	no	no	538	738	0.728997	3.74359
910	2161	JDV	17	0-17	4	male	single	brown	≤_ 8_years	1	heterosexual	≤_1	1	sexual	>_5 ANOS	1	reagent	non_reactive	non_reactive		non_reactive	HIV_monoinfected	HIV_monoinfected	HIV_monoinfected	Yes	non_reactive	no	no	no	no		no	no
911	2162	DTKM	37	30-49	2	female	married	white	>_ 8_years	2	heterosexual	≤_1	1	sexual	MENOR QUE 3	3	non_reactive	non_reactive	non_reactive		non_reactive	HIV_monoinfected	HIV_monoinfected	HIV_monoinfected	Yes	non_reactive	no	no	no	no	>_500	no	no	887	1469	0.603812	3.9667
912	2163	AMJ	37	30-49	2	male	married	white			heterosexual	≤_1	1	sexual	MENOR QUE 3	3	non_reactive	reagent	non_reactive		non_reactive	HIV_monoinfected	HIV_monoinfected	HIV_monoinfected	Yes	non_reactive	no	no	no	no	<200	no	no	56	2243	0.0249666	3.96362
913	2164	IFB	41	30-49	2	female	divorced	white	>_ 8_years	2	heterosexual	≤_1	1	sexual	ENTRE 3-5 ANOS	2	reagent	reagent	non_reactive		non_reactive	HIV_monoinfected	HIV_monoinfected	HIV_monoinfected	Yes	non_reactive	no	no	no	no	<200	no	no	52	1532	0.0339426	3.91046
914	2165	AKPG	23	18-29	3	female	single	brown	>_ 8_years	2	heterosexual			sexual	>_5 ANOS	1	non_reactive	non_reactive	non_reactive		non_reactive	HIV_monoinfected	HIV_monoinfected	HIV_monoinfected	Yes	non_reactive	yes	yes	no	no	between 200-500	no	no	375	1248	0.300481	4.5859
915	2166	AAP	29	18-29	3	male	single	white	>_ 8_years	2	homosexual/bisexual	2 to 5	2	sexual	MENOR QUE 3	3	non_reactive	reagent	non_reactive		non_reactive	HIV_monoinfected	HIV_monoinfected	HIV_monoinfected	Yes	non_reactive	no	no	no	no	between 200-500	no	no	493	1154	0.42721	4.36061
916	2169	JMA	32	30-49	2	male	single	white			homosexual/bisexual	≤_1	1	sexual	MENOR QUE 3	3		non_reactive	non_reactive		non_reactive	HIV_monoinfected	HIV_monoinfected	HIV_monoinfected	Yes	non_reactive	no	no	no	no	between 200-500	no	no	262	852	0.307512	4.58054
917	2170	TRV	24	18-29	3	male	single	white	>_ 8_years	2	homosexual/bisexual	2 to 5	2	sexual	MENOR QUE 3	3	reagent	reagent	non_reactive		non_reactive	HIV_monoinfected	HIV_monoinfected	HIV_monoinfected	Yes	non_reactive	no	no	no	no	>_500	no	no	589	1309	0.449962	4.32137
918	2171	MAR	39	30-49	2	male	single	white	>_ 8_years	2				sexual	>_5 ANOS	1	non_reactive	non_reactive	non_reactive		non_reactive	HIV_monoinfected	HIV_monoinfected	HIV_monoinfected	Yes	non_reactive	no	no	no	no	between 200-500	no	no	456	716	0.636872	3.5791
919	2172	MAF	29	18-29	3	female	married	white	>_ 8_years	2	heterosexual	≤_1	1	sexual	MENOR QUE 3	3	non_reactive	non_reactive	non_reactive		non_reactive	HIV_monoinfected	HIV_monoinfected	HIV_monoinfected	Yes	non_reactive	no	no	no	no	between 200-500	no	no	387	898	0.430958	4.35731
920	2173	JFS	39	30-49	2	female	divorced	brown	>_ 8_years	2	heterosexual			sexual	MENOR QUE 3	3	reagent	reagent	non_reactive		non_reactive	HIV_monoinfected	HIV_monoinfected	HIV_monoinfected	Yes	non_reactive	no	no	no	no	>_500	no	no	547	2491	0.219591	4.72447
921	2174	EGP	33	30-49	2	male	single	white	>_ 8_years	2	homosexual/bisexual	≤_1	1	sexual	MENOR QUE 3	3	non_reactive	non_reactive	non_reactive		non_reactive	HIV_monoinfected	HIV_monoinfected	HIV_monoinfected	Yes	non_reactive	no	no	no	no	between 200-500	no	no	208	421	0.494062	4.24316
922	2175	MFN	24	18-29	3	female	single	brown	>_ 8_years	2	heterosexual	≤_1	1	sexual	MENOR QUE 3	3	non_reactive	reagent	non_reactive		non_reactive	HIV_monoinfected	HIV_monoinfected	HIV_monoinfected	Yes	non_reactive	no	no	no	no	between 200-500	no	yes	263	649	0.405239	4.40932
923	2178	MJG	40	30-49	2	male	single	white	>_ 8_years	2				sexual	>_5 ANOS	1		reagent	non_reactive		non_reactive	HIV_monoinfected	HIV_monoinfected	HIV_monoinfected	Yes	non_reactive	no	no	no	no	<200	no	no	89	1324	0.0672205	3.71964
924	2179	WRL	21	18-29	3	male	single				homosexual/bisexual	2 to 5	2	sexual	MENOR QUE 3	3	non_reactive	reagent	non_reactive		non_reactive	HIV_monoinfected	HIV_monoinfected	HIV_monoinfected	Yes	non_reactive	no	yes	no	yes	between 200-500	no	no	213	1410	0.151064	4.93712
925	2181	KFS	29	18-29	3	female	single	brown	>_ 8_years	2	heterosexual	≤_1	1	sexual	MENOR QUE 3	3	non_reactive	reagent	non_reactive		non_reactive	HIV_monoinfected	HIV_monoinfected	HIV_monoinfected	Yes	non_reactive	no	yes	no	no	between 200-500	no	no	431			3.00518
926	2182	GT	18	18-29	3	male	single	brown	>_ 8_years	2	homosexual/bisexual	2 to 5	2	sexual	MENOR QUE 3	3	non_reactive	non_reactive	non_reactive		non_reactive	HIV_monoinfected	HIV_monoinfected	HIV_monoinfected	Yes	non_reactive	no	no	no	no	>_500	no	no	726	700	1.03714	3.32756
927	2183	EOO	25	18-29	3	male	single	brown	>_ 8_years	2	homosexual/bisexual	>_5	3	sexual	MENOR QUE 3	3	non_reactive	non_reactive	non_reactive		non_reactive	HIV_monoinfected	HIV_monoinfected	HIV_monoinfected	Yes	non_reactive	no	yes	no	yes	between 200-500	no	yes	406	519	0.782274	3.67477
928	2184	FG	29	18-29	3	male	single	brown	>_ 8_years	2	homosexual/bisexual			sexual	>_5 ANOS	1	non_reactive	reagent	non_reactive		non_reactive	HIV_monoinfected	HIV_monoinfected	HIV_monoinfected	Yes	non_reactive	no			no		no	no
929	2185	MBA	18	18-29	3	male	single	white	>_ 8_years	2	homosexual/bisexual	2 to 5	2	sexual	MENOR QUE 3	3	non_reactive	reagent	non_reactive		non_reactive	HIV_monoinfected	HIV_monoinfected	HIV_monoinfected	Yes	non_reactive	no	no	no	no	<200	no	no	107	1424	0.0751404	3.6843
930	2186	RZS	27	18-29	3	male	single	brown	>_ 8_years	2	heterosexual	2 to 5	2	sexual	MENOR QUE 3	3	non_reactive	reagent	non_reactive		non_reactive	HIV_monoinfected	HIV_monoinfected	HIV_monoinfected	Yes	non_reactive	no	no	no	no	>_500	no	yes	823	923	0.891658	3.53199
931	2187	DMS	20	18-29	3	male	single	brown	≤_ 8_years	1	homosexual/bisexual			sexual	MENOR QUE 3	3	non_reactive	reagent	non_reactive		non_reactive	HIV_monoinfected	HIV_monoinfected	HIV_monoinfected	Yes	non_reactive	no	yes	no	no		no	no
932	2188	SSG	43	30-49	2	male	married	brown	≤_ 8_years	1	homosexual/bisexual			sexual	MENOR QUE 3	3	non_reactive	non_reactive	non_reactive		non_reactive	HIV_monoinfected	HIV_monoinfected	HIV_monoinfected	Yes	non_reactive	no		no	yes	>_500	no	no	971	1221	0.79525	2.76042
933	2190	VV	53	>_50	1	female	married				heterosexual			sexual	MENOR QUE 3	3	non_reactive	non_reactive	non_reactive		non_reactive	HIV_monoinfected	HIV_monoinfected	HIV_monoinfected	Yes	non_reactive					<200		no	115
934	2191	RAW	22	18-29	3	male	single	brown	>_ 8_years	2	homosexual/bisexual	2 to 5	2	sexual	MENOR QUE 3	3		reagent	non_reactive		non_reactive	HIV_monoinfected	HIV_monoinfected	HIV_monoinfected	Yes	non_reactive	no	no	no	no	>_500	no	no	923
935	2192	MARJ	24	18-29	3	male	single	white	>_ 8_years	2				sexual	ENTRE 3-5 ANOS	2	non_reactive		non_reactive		non_reactive	HIV_monoinfected	HIV_monoinfected	HIV_monoinfected	Yes	non_reactive							no
936	2194	RRMK	24	18-29	3	male	single	white	>_ 8_years	2	homosexual/bisexual			sexual	MENOR QUE 3	3		reagent	non_reactive		non_reactive	HIV_monoinfected	HIV_monoinfected	HIV_monoinfected	Yes	non_reactive	no	no	no	no	>_500	no	no	1029
937	2195	ESL	28	18-29	3	male	single	white	>_ 8_years	2	homosexual/bisexual	≤_1	1	sexual	MENOR QUE 3	3	non_reactive	reagent	non_reactive		non_reactive	HIV_monoinfected	HIV_monoinfected	HIV_monoinfected	Yes	non_reactive	no	no	no	no	between 200-500	no	no	372	880	0.422727	4.55051
938	2197	VH	29	18-29	3	female	single	brown			heterosexual			sexual	MENOR QUE 3	3	non_reactive	non_reactive	non_reactive		non_reactive	HIV_monoinfected	HIV_monoinfected	HIV_monoinfected	Yes	non_reactive					between 200-500		no	251
939	2199	JCAQ	33	30-49	2	male	single	white	≤_ 8_years	1	homosexual/bisexual			sexual	MENOR QUE 3	3	reagent	non_reactive	non_reactive		non_reactive	HIV_monoinfected	HIV_monoinfected	HIV_monoinfected	Yes	non_reactive	no	no	no	no	<200	no	yes	192	1652	0.116223	3.97231
940	2200	JLS	29	18-29	3	male	married	brown	≤_ 8_years	1	heterosexual			sexual	>_5 ANOS	1		reagent	non_reactive		non_reactive	HIV_monoinfected	HIV_monoinfected	HIV_monoinfected	Yes	non_reactive	no	no	no	yes	between 200-500	no	yes	336	1046	0.321224	4.56493
941	2201	CS	22	18-29	3	female	married	white	≤_ 8_years	1	heterosexual	≤_1	1	sexual	>_5 ANOS	1		reagent	non_reactive		non_reactive	HIV_monoinfected	HIV_monoinfected	HIV_monoinfected	Yes	non_reactive	no	no	no	yes	>_500	no	no	709	776	0.91366	3.74092
942	2202	RP	45	30-49	2	male	divorced	white	>_ 8_years	2	heterosexual			sexual	MENOR QUE 3	3		non_reactive	non_reactive		non_reactive	HIV_monoinfected	HIV_monoinfected	HIV_monoinfected	Yes	non_reactive	yes	no	no	no	between 200-500	no	no	488	909	0.536854	3.96362
943	2203	ERF	19	18-29	3	male	single	brown	>_ 8_years	2	homosexual/bisexual	≤_1	1	sexual	MENOR QUE 3	3		non_reactive	non_reactive		non_reactive	HIV_monoinfected	HIV_monoinfected	HIV_monoinfected	Yes	non_reactive	no	no	no	no	between 200-500	no	no	395			4.86439
944	2204	JSG	23	18-29	3	male	single	brown	>_ 8_years	2	homosexual/bisexual	2 to 5	2	sexual	MENOR QUE 3	3	non_reactive	reagent	non_reactive		non_reactive	HIV_monoinfected	HIV_monoinfected	HIV_monoinfected	Yes	non_reactive	no	no	no	no	>_500	no	no	844	553	1.52622	4.80356
945	2205	JSS	19	18-29	3	male	single	brown	>_ 8_years	2	homosexual/bisexual	>_5	3	sexual	>_5 ANOS	1			non_reactive		non_reactive	HIV_monoinfected	HIV_monoinfected	HIV_monoinfected	Yes	non_reactive	yes	yes	no	no		no	no
946	2206	LNFR	37	30-49	2	female	divorced	brown	>_ 8_years	2	heterosexual	2 to 5	2	sexual	MENOR QUE 3	3		non_reactive	non_reactive		non_reactive	HIV_monoinfected	HIV_monoinfected	HIV_monoinfected	Yes	non_reactive	no	no	no	yes	between 200-500	no	no	329	639	0.514867	4.17508
947	2207	ZCLD	42	30-49	2	female	married	brown	≤_ 8_years	1	heterosexual	≤_1	1	sexual	MENOR QUE 3	3	non_reactive	reagent	non_reactive		non_reactive	HIV_monoinfected	HIV_monoinfected	HIV_monoinfected	Yes	non_reactive	no	no	no	no	>_500	no	no	561	1069	0.52479	4.73115
948	2208	PHS	19	18-29	3	male	single	brown	>_ 8_years	2	homosexual/bisexual	>_5	3	sexual	MENOR QUE 3	3	non_reactive	non_reactive	non_reactive		non_reactive	HIV_monoinfected	HIV_monoinfected	HIV_monoinfected	Yes	non_reactive	no	no	no	no	>_500	no	no	531	1018	0.521611	4.41194
949	2209	OR	60	>_50	1	male	married	brown	≤_ 8_years	1	heterosexual	≤_1	1	sexual	MENOR QUE 3	3	reagent	reagent	non_reactive		non_reactive	HIV_monoinfected	HIV_monoinfected	HIV_monoinfected	Yes	non_reactive	no	no	no	no	<200	no	no	7	1065	0.00657277	3.86515
950	2210	RF	35	30-49	2	male	married	white	>_ 8_years	2				sexual	MENOR QUE 3	3	non_reactive	non_reactive	non_reactive		non_reactive	HIV_monoinfected	HIV_monoinfected	HIV_monoinfected	Yes	non_reactive					>_500		no	860	578	1.48789	3.197
951	2212	AAPL	41	30-49	2	male	single	white	>_ 8_years	2	homosexual/bisexual	>_5	3	sexual	>_5 ANOS	1	reagent	non_reactive	non_reactive		non_reactive	HIV_monoinfected	HIV_monoinfected	HIV_monoinfected	Yes	non_reactive	yes	no	no	no		yes	no
952	2213	CA	38	30-49	2	female	divorced	white	≤_ 8_years	1	heterosexual	2 to 5	2	sexual	MENOR QUE 3	3	non_reactive	non_reactive	non_reactive		non_reactive	HIV_monoinfected	HIV_monoinfected	HIV_monoinfected	Yes	non_reactive	no	yes	no	no	between 200-500	no	yes	206	496	0.415323	4.5741
953	2215	EP	18	18-29	3	male	single	other	≤_ 8_years	1	homosexual/bisexual			sexual	MENOR QUE 3	3		reagent	non_reactive		non_reactive	HIV_monoinfected	HIV_monoinfected	HIV_monoinfected	Yes	non_reactive	no	yes	no	yes	>_500	no	no	744	870	0.855172	3.9667
954	2217	RTR	55	>_50	1	female	divorced	white	>_ 8_years	2	heterosexual	≤_1	1	sexual	MENOR QUE 3	3		reagent	non_reactive		non_reactive	HIV_monoinfected	HIV_monoinfected	HIV_monoinfected	Yes	non_reactive	yes	no	no	no	between 200-500	no	yes	374	1175	0.318298	4.35591
955	2218	AG	49	30-49	2	male	married	white	≤_ 8_years	1	heterosexual			sexual	MENOR QUE 3	3	non_reactive	non_reactive	non_reactive		non_reactive	HIV_monoinfected	HIV_monoinfected	HIV_monoinfected	Yes	non_reactive					between 200-500		no	331	1423	0.232607	3.5844
956	2219	AEZS	20	18-29	3	male	single	brown	≤_ 8_years	1	homosexual/bisexual	>_5	3	sexual	MENOR QUE 3	3			non_reactive		non_reactive	HIV_monoinfected	HIV_monoinfected	HIV_monoinfected	Yes	non_reactive	yes	yes	no	yes		no	no
957	2220	JRFR	22	18-29	3	male	single	brown	>_ 8_years	2	homosexual/bisexual			sexual	MENOR QUE 3	3		non_reactive	non_reactive		non_reactive	HIV_monoinfected	HIV_monoinfected	HIV_monoinfected	Yes	non_reactive	no	no	no	no	>_500	no	no	617			2.85794
958	2221	RASS	41	30-49	2	female	divorced	brown	>_ 8_years	2	heterosexual	≤_1	1	sexual	MENOR QUE 3	3		reagent	non_reactive		non_reactive	HIV_monoinfected	HIV_monoinfected	HIV_monoinfected	Yes	non_reactive	no	no	no	no	between 200-500	no	no	298	1082	0.275416	4.07287
959	2222	ELC	62	>_50	1	male	divorced	brown	>_ 8_years	2	heterosexual			sexual	MENOR QUE 3	3	non_reactive	non_reactive	non_reactive		non_reactive	HIV_monoinfected	HIV_monoinfected	HIV_monoinfected	Yes	non_reactive					between 200-500		no	380			4.90588
960	2224	FBT	18	18-29	3	male	single	brown	≤_ 8_years	1	homosexual/bisexual	2 to 5	2	sexual	MENOR QUE 3	3			non_reactive		non_reactive	HIV_monoinfected	HIV_monoinfected	HIV_monoinfected	Yes	non_reactive	no	yes	no	yes	between 200-500	no	yes	423	658	0.642857	4.53872
961	2225	WD	36	30-49	2	male	married	black			heterosexual				ENTRE 3-5 ANOS	2	reagent	reagent	non_reactive		non_reactive	HIV_monoinfected	HIV_monoinfected	HIV_monoinfected	Yes	non_reactive							no
962	2226	APN	28	18-29	3	male	single	brown	≤_ 8_years	1	homosexual/bisexual			sexual	MENOR QUE 3	3	non_reactive	reagent	non_reactive		non_reactive	HIV_monoinfected	HIV_monoinfected	HIV_monoinfected	Yes	non_reactive	no	yes	no	yes	>_500	no	no	1068	1540	0.693506	3.72493
963	2227	SDS	34	30-49	2	male	single	brown	>_ 8_years	2	homosexual/bisexual			sexual	ENTRE 3-5 ANOS	2		reagent	non_reactive		non_reactive	HIV_monoinfected	HIV_monoinfected	HIV_monoinfected	Yes	non_reactive	no	no	no	no	>_500	no	yes	715			4.617
964	2228	SCJ	29	18-29	3	male	widower				heterosexual			sexual	ENTRE 3-5 ANOS	2		non_reactive	non_reactive		non_reactive	HIV_monoinfected	HIV_monoinfected	HIV_monoinfected	Yes	non_reactive		yes	no		<200	no	no	400			3.7485
965	2229	VOM	24	18-29	3	female	married		≤_ 8_years	1	heterosexual	≤_1	1	sexual	MENOR QUE 3	3	non_reactive	non_reactive	non_reactive		non_reactive	HIV_monoinfected	HIV_monoinfected	HIV_monoinfected	Yes	non_reactive	no	no	no	no	>_500	no	yes	964	956	1.00837	2.6835
966	2230	CRGS	21	18-29	3	male	single	brown	>_ 8_years	2	homosexual/bisexual			sexual	MENOR QUE 3	3	non_reactive	reagent	non_reactive		non_reactive	HIV_monoinfected	HIV_monoinfected	HIV_monoinfected	Yes	non_reactive	no	yes	no	no	>_500	no	no	668	905	0.738122	4.24167
967	2231	KGP	25	18-29	3	male	single	white	>_ 8_years	2	homosexual/bisexual	>_5	3	sexual	MENOR QUE 3	3	non_reactive	reagent	non_reactive		non_reactive	HIV_monoinfected	HIV_monoinfected	HIV_monoinfected	Yes	non_reactive	no	no	no	no	>_500	no	no	754			2.6844
968	2232	CRS				female	widower	brown	≤_ 8_years	1	heterosexual			sexual	MENOR QUE 3	3	non_reactive	non_reactive	non_reactive		non_reactive	HIV_monoinfected	HIV_monoinfected	HIV_monoinfected	Yes	non_reactive	yes	yes	no	yes	between 200-500	no	no	218	1779	0.122541	3.68037
969	2233	RG	45	30-49	2	female	divorced	white	≤_ 8_years	1	heterosexual	≤_1	1	sexual	MENOR QUE 3	3	reagent	reagent	non_reactive		non_reactive	HIV_monoinfected	HIV_monoinfected	HIV_monoinfected	Yes	non_reactive	no	no	no	no	>_500	no	no	593	1063	0.557855	4.94855
970	2235	MHSK	17	0-17	4	male	single	white	>_ 8_years	2	homosexual/bisexual			sexual	MENOR QUE 3	3	non_reactive	reagent	non_reactive		non_reactive	HIV_monoinfected	HIV_monoinfected	HIV_monoinfected	Yes	non_reactive	no	no	no	no	between 200-500	no	no	439			4.79229
971	2237	LB	29	18-29	3	male	single	white	>_ 8_years	2	homosexual/bisexual			sexual	MENOR QUE 3	3	non_reactive	reagent	non_reactive		non_reactive	HIV_monoinfected	HIV_monoinfected	HIV_monoinfected	Yes	non_reactive	no	no	no	no	between 200-500	no	no	434	1043	0.416107	3.52451
972	2238	FAI	38	30-49	2	male	single							sexual	MENOR QUE 3	3			non_reactive		non_reactive	HIV_monoinfected	HIV_monoinfected	HIV_monoinfected	Yes	non_reactive					>_500		no	596			3.8282
973	2239	JAS	22	18-29	3	male	single	brown	>_ 8_years	2	homosexual/bisexual	≤_1	1	sexual	MENOR QUE 3	3		reagent	non_reactive		non_reactive	HIV_monoinfected	HIV_monoinfected	HIV_monoinfected	Yes	non_reactive	no	no	no	no	>_500	no	no	634	627	1.01116	4.28445
974	2240	GMC	45	30-49	2	female	married				heterosexual	≤_1	1	sexual	MENOR QUE 3	3	non_reactive		non_reactive		non_reactive	HIV_monoinfected	HIV_monoinfected	HIV_monoinfected	Yes	non_reactive					<200		no	109	1191	0.0915197	4.08991
975	2241	KGS	26	18-29	3	male	married	white	>_ 8_years	2					>_5 ANOS	1	non_reactive	reagent	non_reactive		non_reactive	HIV_monoinfected	HIV_monoinfected	HIV_monoinfected	Yes	non_reactive							no
976	2243	SC	44	30-49	2	male	widower	brown	≤_ 8_years	1	heterosexual	≤_1	1	sexual	MENOR QUE 3	3	reagent	reagent	non_reactive		non_reactive	HIV_monoinfected	HIV_monoinfected	HIV_monoinfected	Yes	non_reactive	no	no	no	no	<200	no	no	124	680	0.182353	4.15765
977	2244	FZK	21	18-29	3	male	single	white			homosexual/bisexual			sexual	MENOR QUE 3	3	non_reactive	reagent	non_reactive		non_reactive	HIV_monoinfected	HIV_monoinfected	HIV_monoinfected	Yes	non_reactive	no	no	no	yes	>_500	no	no	665			4.2085
978	2245	CPSJ	22	18-29	3	male	single	white	>_ 8_years	2	homosexual/bisexual			sexual	MENOR QUE 3	3	non_reactive	reagent	non_reactive		non_reactive	HIV_monoinfected	HIV_monoinfected	HIV_monoinfected	Yes	non_reactive	no			no	>_500	no	yes	606	1634	0.370869	3.97243
979	2248	MFR	23	18-29	3	male	single	white	>_ 8_years	2	homosexual/bisexual			sexual	MENOR QUE 3	3	non_reactive	reagent	non_reactive		non_reactive	HIV_monoinfected	HIV_monoinfected	HIV_monoinfected	Yes	non_reactive					between 200-500		no	326			2.96237
980	2249	LPD	20	18-29	3	male	single	brown	>_ 8_years	2	homosexual/bisexual	2 to 5	2	sexual	MENOR QUE 3	3	non_reactive	reagent	non_reactive		non_reactive	HIV_monoinfected	HIV_monoinfected	HIV_monoinfected	Yes	non_reactive	no	no	no	no	between 200-500	no	yes	217	988	0.219636	4.72447
981	2251	ABF	57	>_50	1	female	divorced	white	>_ 8_years	2	heterosexual	≤_1	1	sexual	MENOR QUE 3	3	reagent	non_reactive	non_reactive		non_reactive	HIV_monoinfected	HIV_monoinfected	HIV_monoinfected	Yes	non_reactive					<200	yes	no	86	2265	0.0379691	4.76629
982	2252	LCP	41	30-49	2	male	divorced	brown	≤_ 8_years	1				sexual	>_5 ANOS	1	non_reactive	non_reactive	non_reactive		non_reactive	HIV_monoinfected	HIV_monoinfected	HIV_monoinfected	Yes	non_reactive							no
983	2253	GJGV	26	18-29	3	male	single	white	>_ 8_years	2	homosexual/bisexual			sexual	MENOR QUE 3	3	reagent	non_reactive	reagent	reagent	non_reactive	HIV_HBV		Hepatitis		reagent	no	no	no	no	between 200-500	no	no	477			4.4673
984	2254	AL	21	18-29	3	male	single	white	>_ 8_years	2	homosexual/bisexual			sexual	MENOR QUE 3	3		reagent	non_reactive		non_reactive	HIV_monoinfected	HIV_monoinfected	HIV_monoinfected	Yes	non_reactive	no	yes	no	yes	>_500		no	600	1310	0.458015	3.61401
985	2255	EM	52	>_50	1	female	single		≤_ 8_years	1	heterosexual			sexual	MENOR QUE 3	3	non_reactive	reagent	non_reactive		non_reactive	HIV_monoinfected	HIV_monoinfected	HIV_monoinfected	Yes	non_reactive	yes	no	no		>_500	yes	no	758	504	1.50397	3.71725
986	2256	AFPM	57	>_50	1	female	married	white			heterosexual	≤_1	1	sexual	MENOR QUE 3	3	non_reactive	non_reactive	non_reactive		non_reactive	HIV_monoinfected	HIV_monoinfected	HIV_monoinfected	Yes	non_reactive	no	no	no	no	between 200-500		no	499	571	0.873905	4.46181
987	2257	ETT	19	18-29	3	male	single	brown	>_ 8_years	2	homosexual/bisexual	≤_1	1	sexual	MENOR QUE 3	3	non_reactive	reagent	non_reactive		non_reactive	HIV_monoinfected	HIV_monoinfected	HIV_monoinfected	Yes	non_reactive	no	no	no	yes	between 200-500	no	no	447			4.34955
988	2258	JS	52	>_50	1	male	divorced	white	≤_ 8_years	1	heterosexual	≤_1	1	sexual	MENOR QUE 3	3		non_reactive	non_reactive		non_reactive	HIV_monoinfected	HIV_monoinfected	HIV_monoinfected	Yes	non_reactive	no	no	no	no	between 200-500	no	no	248	641	0.386895	4.43228
989	2259	SW	37	30-49	2	male	single	white	>_ 8_years	2	homosexual/bisexual	≤_1	1	sexual	ENTRE 3-5 ANOS	2	reagent	reagent	non_reactive		non_reactive	HIV_monoinfected	HIV_monoinfected	HIV_monoinfected	Yes	non_reactive	no	no	no	yes		no	no
990	2261	LFVMP	23	18-29	3	male	single	brown	>_ 8_years	2	homosexual/bisexual	≤_1	1	sexual	MENOR QUE 3	3		reagent	non_reactive		non_reactive	HIV_monoinfected	HIV_monoinfected	HIV_monoinfected	Yes	non_reactive	no	no	no	yes	between 200-500	no	yes	386	622	0.620579	4.75727
991	2264	IC	35	30-49	2	female	married	brown	≤_ 8_years	1	heterosexual	≤_1	1	sexual	MENOR QUE 3	3	non_reactive	non_reactive	non_reactive		non_reactive	HIV_monoinfected	HIV_monoinfected	HIV_monoinfected	Yes	non_reactive	no	no	no	no	between 200-500	no	no	409	1232	0.331981	4.58295
992	2265	VV	33	30-49	2	male	married	brown	≤_ 8_years	1	heterosexual	≤_1	1	sexual	MENOR QUE 3	3	non_reactive	non_reactive	non_reactive		non_reactive	HIV_monoinfected	HIV_monoinfected	HIV_monoinfected	Yes	non_reactive	no	no	no	yes	<200	no	no	66	2201	0.0299864	4.92864
993	2266	AD	47	30-49	2	male	divorced		≤_ 8_years	1	heterosexual	≤_1	1	sexual	MENOR QUE 3	3	reagent	non_reactive	reagent	reagent	non_reactive	HIV_HBV		Hepatitis		reagent	yes	no	no	yes	between 200-500	no	no	287	1911	0.150183	5.04682
994	2267	MMB	25	18-29	3	male	married		≤_ 8_years	1	heterosexual	≤_1	1	sexual	MENOR QUE 3	3		non_reactive	non_reactive		non_reactive	HIV_monoinfected	HIV_monoinfected	HIV_monoinfected	Yes	non_reactive	no	no	no	no	between 200-500	no	no	314			3.70856
995	2269	DDD	32	30-49	2	male	single	white	>_ 8_years	2	heterosexual	2 to 5	2	sexual	MENOR QUE 3	3	reagent	reagent	non_reactive		non_reactive	HIV_monoinfected	HIV_monoinfected	HIV_monoinfected	Yes	non_reactive	yes	no	no	yes	<200	no	yes	28	2253	0.0124279	4.00044
996	2271	JAG	58	>_50	1	male	married	white	>_ 8_years	2	homosexual/bisexual			sexual	MENOR QUE 3	3	non_reactive	reagent	non_reactive		non_reactive	HIV_monoinfected	HIV_monoinfected	HIV_monoinfected	Yes	non_reactive	no	no	no	no	between 200-500	no	no	357	813	0.439114	4.60363
997	2272	DG	26	18-29	3	male	single		>_ 8_years	2	homosexual/bisexual			sexual	MENOR QUE 3	3	non_reactive	reagent	non_reactive		non_reactive	HIV_monoinfected	HIV_monoinfected	HIV_monoinfected	Yes	non_reactive	no	yes	no	yes	>_500	no	no	928	870	1.06667	4.04218
998	2273	AS	33	30-49	2	female	married		≤_ 8_years	1	heterosexual	2 to 5	2	sexual	MENOR QUE 3	3	non_reactive	non_reactive	non_reactive		non_reactive	HIV_monoinfected	HIV_monoinfected	HIV_monoinfected	Yes	non_reactive	no	no	no	no	<200	no	no	129	1110	0.116216	3.98391
999	2274	SRGDM	32	30-49	2	female	married	brown	≤_ 8_years	1	heterosexual	≤_1	1	sexual	MENOR QUE 3	3			reagent	reagent	non_reactive	HIV_HBV		Hepatitis		reagent	no	no	no	no	<200	no	yes	161	810	0.198765	4.38796
1000	2275	LJ	35	30-49	2	male	single	black	≤_ 8_years	1					MENOR QUE 3	3	reagent	non_reactive	reagent	reagent	non_reactive	HIV_HBV		Hepatitis		reagent					between 200-500		no	459	1391	0.329978	3.6766
1001	2276	AEB	26	18-29	3	male	married	white	>_ 8_years	2	heterosexual	≤_1	1	sexual	MENOR QUE 3	3		reagent	non_reactive		non_reactive	HIV_monoinfected	HIV_monoinfected	HIV_monoinfected	Yes	non_reactive	no	no	no	no	between 200-500	no	no	462	788	0.586294	4.80455
1002	2277	JVSF	18	18-29	3	male	single		>_ 8_years	2	homosexual/bisexual			sexual	MENOR QUE 3	3	non_reactive	reagent	non_reactive		non_reactive	HIV_monoinfected	HIV_monoinfected	HIV_monoinfected	Yes	non_reactive	no	no	no	no	>_500	no	no	545	751	0.725699	4.42636
1003	2278	TAVP	58	>_50	1	female	divorced	brown	≤_ 8_years	1	heterosexual	≤_1	1	sexual	MENOR QUE 3	3	reagent	reagent	non_reactive		non_reactive	HIV_monoinfected	HIV_monoinfected	HIV_monoinfected	Yes	non_reactive	no	no	no	yes	between 200-500	yes	no	296	903	0.327796	4.10519
1004	2279	PVS	41	30-49	2	male	divorced	white	>_ 8_years	2	homosexual/bisexual	≤_1	1	sexual	MENOR QUE 3	3		reagent	non_reactive		non_reactive	HIV_monoinfected	HIV_monoinfected	HIV_monoinfected	Yes	non_reactive	no	no	no	no	between 200-500	no	no	298			4.19605
1005	2280	MDB	47	30-49	2	male	married		>_ 8_years	2	heterosexual	2 to 5	2	sexual	MENOR QUE 3	3		non_reactive	non_reactive		non_reactive	HIV_monoinfected	HIV_monoinfected	HIV_monoinfected	Yes	non_reactive	no	no	no	no	between 200-500	no	yes	488			3.98299
1006	2281	ER	48	30-49	2	female	divorced	brown	≤_ 8_years	1	heterosexual	≤_1	1	sexual	MENOR QUE 3	3	non_reactive	non_reactive	non_reactive		non_reactive	HIV_monoinfected	HIV_monoinfected	HIV_monoinfected	Yes	non_reactive	no	no	no	no	>_500	no	yes	514			3.91297
1007	2282	JAS	48	30-49	2	male	married	brown	>_ 8_years	2	heterosexual	≤_1	1	sexual	MENOR QUE 3	3	non_reactive	non_reactive	non_reactive		non_reactive	HIV_monoinfected	HIV_monoinfected	HIV_monoinfected	Yes	non_reactive	yes	no	no	no	>_500	no	no	1106	605	1.8281	2.95472
1008	2283	DG	30	30-49	2	male	married	white	≤_ 8_years	1	heterosexual	2 to 5	2	sexual	MENOR QUE 3	3	reagent	reagent	non_reactive		non_reactive	HIV_monoinfected	HIV_monoinfected	HIV_monoinfected	Yes	non_reactive	no	no	no	yes	between 200-500	no	yes	303	920	0.329348	4.35451
1009	2284	FRM	25	18-29	3	male	single	white	>_ 8_years	2	homosexual/bisexual			sexual	MENOR QUE 3	3	non_reactive		non_reactive		non_reactive	HIV_monoinfected	HIV_monoinfected	HIV_monoinfected	Yes	non_reactive	no	no	no	no	between 200-500	no	no	366	633	0.578199	4.76184
1010	2285	GFB	25	18-29	3	male	single	brown	>_ 8_years	2	homosexual/bisexual			sexual	MENOR QUE 3	3		reagent	non_reactive		non_reactive	HIV_monoinfected	HIV_monoinfected	HIV_monoinfected	Yes	non_reactive	no	yes	no	yes	>_500	no	yes	501			4.80409
1011	2286	APU	50	>_50	1	male	married	white			heterosexual	2 to 5	2	sexual	MENOR QUE 3	3	reagent	reagent	non_reactive		non_reactive	HIV_monoinfected	HIV_monoinfected	HIV_monoinfected	Yes	non_reactive	no	no	no	no	<200	no	yes	175			3.31302
1012	2287	LA	29	18-29	3	female	married	brown	≤_ 8_years	1	heterosexual	≤_1	1	sexual	MENOR QUE 3	3		non_reactive	non_reactive		non_reactive	HIV_monoinfected	HIV_monoinfected	HIV_monoinfected	Yes	non_reactive	no	no	no	no	between 200-500	no	no	346	973	0.355601	3.32756
1013	2288	TLNC	24	18-29	3	male	single	brown	>_ 8_years	2	homosexual/bisexual			sexual	MENOR QUE 3	3	non_reactive	reagent	non_reactive		non_reactive	HIV_monoinfected	HIV_monoinfected	HIV_monoinfected	Yes	non_reactive	no	no	no	no	>_500	no	no	1248			4.66292
1014	2289	RO	23	18-29	3	female	married	white	>_ 8_years	2	heterosexual	≤_1	1	sexual	>_5 ANOS	1	non_reactive	non_reactive	non_reactive		non_reactive	HIV_monoinfected	HIV_monoinfected	HIV_monoinfected	Yes	non_reactive	no	no	no	no		yes	no
1015	2290	DMS	40	30-49	2	female	married	white			heterosexual	≤_1	1	sexual	ENTRE 3-5 ANOS	2	non_reactive		non_reactive		non_reactive	HIV_monoinfected	HIV_monoinfected	HIV_monoinfected	Yes	non_reactive		no	no		between 200-500	no	no	229			4.58152
1016	2291	VL	30	30-49	2	male	married	brown	>_ 8_years	2	heterosexual	2 to 5	2	sexual	MENOR QUE 3	3		reagent	non_reactive		non_reactive	HIV_monoinfected	HIV_monoinfected	HIV_monoinfected	Yes	non_reactive	no	yes	no	yes	between 200-500	no	yes	375			4.42726
1017	2292	VBS	22	18-29	3	male	single		≤_ 8_years	1	heterosexual			sexual	MENOR QUE 3	3		reagent	non_reactive		non_reactive	HIV_monoinfected	HIV_monoinfected	HIV_monoinfected	Yes	non_reactive	no	yes	no	yes	between 200-500	no	yes	439	398	1.10302	4.57564
1018	2293	LRF	33	30-49	2	male	married	brown	≤_ 8_years	1	heterosexual			sexual	MENOR QUE 3	3	non_reactive	non_reactive	non_reactive		non_reactive	HIV_monoinfected	HIV_monoinfected	HIV_monoinfected	Yes	non_reactive		no	no		between 200-500		no	337	791	0.426043	4.07522
1019	2296	WCCA	22	18-29	3	male	single	brown			homosexual/bisexual			sexual	MENOR QUE 3	3	non_reactive	reagent	non_reactive		non_reactive	HIV_monoinfected	HIV_monoinfected	HIV_monoinfected	Yes	non_reactive	yes	yes	no		<200		no	95			4.65945
1020	2297	AM	45	30-49	2	male	single	brown	≤_ 8_years	1	heterosexual	≤_1	1	sexual	MENOR QUE 3	3	reagent	non_reactive	non_reactive		non_reactive	HIV_monoinfected	HIV_monoinfected	HIV_monoinfected	Yes	non_reactive	no	no	no	yes	between 200-500	no	no	263	859	0.30617	3.69277
1021	2298	EDC	31	30-49	2	male	single		>_ 8_years	2	homosexual/bisexual	2 to 5	2	sexual	MENOR QUE 3	3	non_reactive	reagent	non_reactive		non_reactive	HIV_monoinfected	HIV_monoinfected	HIV_monoinfected	Yes	non_reactive					>_500		no	923	1025	0.900488	4.24687
1022	2299	JLS	20	18-29	3	male	single		>_ 8_years	2	homosexual/bisexual	2 to 5	2	sexual	MENOR QUE 3	3	non_reactive	reagent	non_reactive		non_reactive	HIV_monoinfected	HIV_monoinfected	HIV_monoinfected	Yes	non_reactive	no	no	no	yes	between 200-500	no	no	483			4.35095
1023	2300	AAR	34	30-49	2	male	married	white	≤_ 8_years	1	heterosexual	≤_1	1	sexual	MENOR QUE 3	3	non_reactive	non_reactive	non_reactive		non_reactive	HIV_monoinfected	HIV_monoinfected	HIV_monoinfected	Yes	non_reactive	no	no	no	yes	between 200-500	no	no	311	1172	0.265358	4.04001
1024	2301	SVS	45	30-49	2	female	single	white	>_ 8_years	2				sexual	>_5 ANOS	1	non_reactive	non_reactive	non_reactive		non_reactive	HIV_monoinfected	HIV_monoinfected	HIV_monoinfected	Yes	non_reactive					<200		no	43			4.62634
1025	2302	LGHC	18	18-29	3	male	single	brown	>_ 8_years	2	homosexual/bisexual			sexual	MENOR QUE 3	3		non_reactive	non_reactive		non_reactive	HIV_monoinfected	HIV_monoinfected	HIV_monoinfected	Yes	non_reactive		no	no		>_500	no	no	563			4.46699
1026	2303	AS	27	18-29	3	male	single	white	>_ 8_years	2				sexual	>_5 ANOS	1	reagent	reagent	non_reactive		non_reactive	HIV_monoinfected	HIV_monoinfected	HIV_monoinfected	Yes	non_reactive							no
1027	2304	PRS	33	30-49	2	male	single	brown	≤_ 8_years	1	homosexual/bisexual			sexual	MENOR QUE 3	3	non_reactive	non_reactive	non_reactive		non_reactive	HIV_monoinfected	HIV_monoinfected	HIV_monoinfected	Yes	non_reactive	yes	yes	no		between 200-500	no	no	434	797	0.544542	4.12756
1028	2305	GSW	23	18-29	3	male	single	white	>_ 8_years	2	homosexual/bisexual	≤_1	1	sexual	MENOR QUE 3	3		reagent	non_reactive		non_reactive	HIV_monoinfected	HIV_monoinfected	HIV_monoinfected	Yes	non_reactive	no	yes	no	yes		no	no
1029	2307	CJS	47	30-49	2	male	divorced	brown						sexual	ENTRE 3-5 ANOS	2	non_reactive	non_reactive	non_reactive		non_reactive	HIV_monoinfected	HIV_monoinfected	HIV_monoinfected	Yes	non_reactive							no
1030	2308	JNS	42	30-49	2	male	single	white	>_ 8_years	2	homosexual/bisexual			sexual	MENOR QUE 3	3			non_reactive		non_reactive	HIV_monoinfected	HIV_monoinfected	HIV_monoinfected	Yes	non_reactive	no	yes	no	no		no	no
1031	2309	LLS	28	18-29	3	female	married	brown	>_ 8_years	2	heterosexual	≤_1	1	sexual	MENOR QUE 3	3			non_reactive		non_reactive	HIV_monoinfected	HIV_monoinfected	HIV_monoinfected	Yes	non_reactive					>_500		no	774			3.5253
1032	2310	ASS	22	18-29	3	male	single	brown	>_ 8_years	2	homosexual/bisexual			sexual	MENOR QUE 3	3		non_reactive	non_reactive		non_reactive	HIV_monoinfected	HIV_monoinfected	HIV_monoinfected	Yes	non_reactive	no	no	no	yes	>_500	no	no	512			4.43624
1033	2311	RCAF	58	>_50	1	male	married	white	>_ 8_years	2	heterosexual	≤_1	1	sexual	MENOR QUE 3	3			non_reactive		reagent		HIV_HCV	Hepatitis		reagent	yes	no	no	yes	between 200-500		no	458
1034	2312	male	39	30-49	2	male	married	brown	≤_ 8_years	1	heterosexual	≤_1	1	sexual	MENOR QUE 3	3	non_reactive	reagent	non_reactive		non_reactive	HIV_monoinfected	HIV_monoinfected	HIV_monoinfected	Yes	non_reactive	no	no	no	no	<200	no	no	185	1264	0.146361	4.19836
1035	2313	OC	50	>_50	1	female	single		≤_ 8_years	1	heterosexual			sexual	MENOR QUE 3	3	reagent	reagent	non_reactive		non_reactive	HIV_monoinfected	HIV_monoinfected	HIV_monoinfected	Yes	non_reactive	yes	no	no	yes	between 200-500	no	no	273			3.86384
1036	2315	JSR	30	30-49	2	male	single	white	>_ 8_years	2	homosexual/bisexual			sexual	MENOR QUE 3	3	non_reactive	reagent	non_reactive		non_reactive	HIV_monoinfected	HIV_monoinfected	HIV_monoinfected	Yes	non_reactive	no	no	no	no	>_500	no	no	592			4.16259
1037	2316	VBG	28	18-29	3	male	single	white			homosexual/bisexual			sexual	MENOR QUE 3	3	non_reactive	reagent	non_reactive		non_reactive	HIV_monoinfected	HIV_monoinfected	HIV_monoinfected	Yes	non_reactive	no	no	no	no	between 200-500	no	no	209			3.57754
1038	2317	EVF	37	30-49	2	female	single	white	>_ 8_years	2	heterosexual	2 to 5	2	sexual	MENOR QUE 3	3	non_reactive	reagent	non_reactive		non_reactive	HIV_monoinfected	HIV_monoinfected	HIV_monoinfected	Yes	non_reactive	no	no	no	no	>_500	no	no	702			4.93712
1039	2318	BHLZ	23	18-29	3	male	married	brown	>_ 8_years	2	heterosexual			sexual	MENOR QUE 3	3	non_reactive	non_reactive	non_reactive		non_reactive	HIV_monoinfected	HIV_monoinfected	HIV_monoinfected	Yes	non_reactive	yes	yes	no	yes	>_500	no	yes	918			4.23492
1040	2319	SF	32	30-49	2	male	married	brown	>_ 8_years	2	heterosexual	≤_1	1	sexual	MENOR QUE 3	3			non_reactive		non_reactive	HIV_monoinfected	HIV_monoinfected	HIV_monoinfected	Yes	non_reactive	no			no	<200	no	no	138			3.27646
1041	2321	FAS	32	30-49	2	female	married	brown	>_ 8_years	2	heterosexual	≤_1	1	sexual	ENTRE 3-5 ANOS	2	non_reactive	reagent	non_reactive		non_reactive	HIV_monoinfected	HIV_monoinfected	HIV_monoinfected	Yes	non_reactive	no	no	no	no	>_500		no	806			4.15406
1042	2323	EPQ	33	30-49	2	male	single	black	>_ 8_years	2	heterosexual			sexual	MENOR QUE 3	3	non_reactive	non_reactive	non_reactive		non_reactive	HIV_monoinfected	HIV_monoinfected	HIV_monoinfected	Yes	non_reactive	yes	no	no	no	between 200-500	no	no	443	1308	0.338685	4.32197
1043	2325	LJD	43	30-49	2	male	married	brown	≤_ 8_years	1	heterosexual	≤_1	1	sexual	MENOR QUE 3	3	non_reactive		non_reactive		non_reactive	HIV_monoinfected	HIV_monoinfected	HIV_monoinfected	Yes	non_reactive					<200		no	38
1044	2327	CCS	21	18-29	3	female	single	brown	≤_ 8_years	1	heterosexual			sexual	ENTRE 3-5 ANOS	2		reagent	non_reactive		non_reactive	HIV_monoinfected	HIV_monoinfected	HIV_monoinfected	Yes	non_reactive					between 200-500		no	469	1295	0.362162	2.72181
1045	2329	AA	29	18-29	3	male	single	white	>_ 8_years	2	heterosexual	>_5	3	sexual	MENOR QUE 3	3	non_reactive	reagent	non_reactive		non_reactive	HIV_monoinfected	HIV_monoinfected	HIV_monoinfected	Yes	non_reactive	no	yes	no	yes	between 200-500	yes	yes	318			4.89506
1046	2330	GKC	20	18-29	3	female	single	brown	>_ 8_years	2	heterosexual			sexual	MENOR QUE 3	3	non_reactive	non_reactive	non_reactive		non_reactive	HIV_monoinfected	HIV_monoinfected	HIV_monoinfected	Yes	non_reactive	no	no	no	no	between 200-500	no	no	487	643	0.757387	4.26302
1047	2331	LSC	29	18-29	3	male	single	white			homosexual/bisexual			sexual	MENOR QUE 3	3		reagent	non_reactive		non_reactive	HIV_monoinfected	HIV_monoinfected	HIV_monoinfected	Yes	non_reactive	no	no	no	no	>_500	no	no	634			3.96722
1048	2334	CMB	42	30-49	2	female	married	white	>_ 8_years	2	heterosexual	≤_1	1	sexual	MENOR QUE 3	3	reagent	non_reactive	non_reactive		non_reactive	HIV_monoinfected	HIV_monoinfected	HIV_monoinfected	Yes	non_reactive	no	no	no	yes			no
1049	2335	AF	55	>_50	1	male	married	white	≤_ 8_years	1	heterosexual	2 to 5	2	sexual	MENOR QUE 3	3	reagent	non_reactive	non_reactive		non_reactive	HIV_monoinfected	HIV_monoinfected	HIV_monoinfected	Yes	non_reactive	no	no	no		between 200-500		no	212	1690	0.125444	4.60049
1050	2336	APS	38	30-49	2	male	married	white	≤_ 8_years	1	homosexual/bisexual			sexual	MENOR QUE 3	3	reagent	reagent	non_reactive		non_reactive	HIV_monoinfected	HIV_monoinfected	HIV_monoinfected	Yes	non_reactive	no	no	no	no	<200	no	no	96			3.83335
1051	2338	JCF	24	18-29	3	male	single	white	>_ 8_years	2	heterosexual			sexual	MENOR QUE 3	3	non_reactive	reagent	non_reactive		non_reactive	HIV_monoinfected	HIV_monoinfected	HIV_monoinfected	Yes	non_reactive	no	no	no	no	between 200-500	no	no	465	438	1.06164	3.60638
1052	2340	APP	45	30-49	2	male	married	white	>_ 8_years	2	heterosexual	2 to 5	2	sexual	MENOR QUE 3	3	non_reactive	non_reactive	non_reactive		non_reactive	HIV_monoinfected	HIV_monoinfected	HIV_monoinfected	Yes	non_reactive	no	no	no	yes	>_500		no	571			4.33714
1053	2342	ES	33	30-49	2	female	married	other	>_ 8_years	2	heterosexual	≤_1	1	sexual	ENTRE 3-5 ANOS	2	non_reactive	reagent	non_reactive		non_reactive	HIV_monoinfected	HIV_monoinfected	HIV_monoinfected	Yes	non_reactive	no	no	no	no	>_500	no	no	820			4.59933
1054	2343	ADP	29	18-29	3	male	married	brown	>_ 8_years	2	heterosexual	≤_1	1	sexual	>_5 ANOS	1	non_reactive	non_reactive	non_reactive		non_reactive	HIV_monoinfected	HIV_monoinfected	HIV_monoinfected	Yes	non_reactive					between 200-500		no	397	663	0.598793	4.18077
1055	2344	JFF	55	>_50	1	male	single	white	>_ 8_years	2	heterosexual			sexual	ENTRE 3-5 ANOS	2	reagent	reagent	non_reactive		non_reactive	HIV_monoinfected	HIV_monoinfected	HIV_monoinfected	Yes	non_reactive	no	no	no	no	between 200-500		no	455	1081	0.420907	4.07041
1056	2345	KPDO	35	30-49	2	female	single	white	>_ 8_years	2	heterosexual	≤_1	1	sexual	MENOR QUE 3	3	non_reactive	non_reactive	non_reactive		non_reactive	HIV_monoinfected	HIV_monoinfected	HIV_monoinfected	Yes	non_reactive	no	no	no	no	>_500	no	no	652			4.54332
1057	2346	EM	34	30-49	2	female	married	brown	>_ 8_years	2	heterosexual	2 to 5	2	sexual	MENOR QUE 3	3	reagent	reagent	non_reactive		non_reactive	HIV_monoinfected	HIV_monoinfected	HIV_monoinfected	Yes	non_reactive	no	no	no	no	>_500	no	no	628	941	0.667375	2.72304
1058	2347	EVH	65	>_50	1	female	widower	white	≤_ 8_years	1	heterosexual	≤_1	1	sexual	MENOR QUE 3	3	reagent	reagent	non_reactive		non_reactive	HIV_monoinfected	HIV_monoinfected	HIV_monoinfected	Yes	non_reactive	no	no	no	no	>_500		no	894			3.71964
1059	2348	RGM	29	18-29	3	male	married	white	>_ 8_years	2	heterosexual			sexual	MENOR QUE 3	3		reagent	non_reactive		non_reactive	HIV_monoinfected	HIV_monoinfected	HIV_monoinfected	Yes	non_reactive	yes	yes	no	no	between 200-500	no	yes	486			4.42781
1060	2349	SSS	46	30-49	2	female	married	white	>_ 8_years	2	heterosexual	≤_1	1	sexual	MENOR QUE 3	3	non_reactive	non_reactive	non_reactive		non_reactive	HIV_monoinfected	HIV_monoinfected	HIV_monoinfected	Yes	non_reactive	no	no	no	no	between 200-500	no	no	369			4.27335
1061	2352	TKSA	19	18-29	3	male	single	white	>_ 8_years	2	homosexual/bisexual	2 to 5	2	sexual	MENOR QUE 3	3	non_reactive	reagent	non_reactive		non_reactive	HIV_monoinfected	HIV_monoinfected	HIV_monoinfected	Yes	non_reactive	no	no	no	no	>_500	no	no	588			2.95521
1062	2357	CMP	40	30-49	2	male	single	brown	>_ 8_years	2	homosexual/bisexual	≤_1	1	sexual	MENOR QUE 3	3	non_reactive	reagent	non_reactive		non_reactive	HIV_monoinfected	HIV_monoinfected	HIV_monoinfected	Yes	non_reactive	no	no	no	no	between 200-500	no	no	416			3.99266
1063	2359	LC	32	30-49	2	female	single	white	>_ 8_years	2	heterosexual	≤_1	1	sexual	MENOR QUE 3	3			non_reactive		non_reactive	HIV_monoinfected	HIV_monoinfected	HIV_monoinfected	Yes	non_reactive					<200		no	168			4.32501
1064	2360	RAP	27	18-29	3	female	single	brown	>_ 8_years	2	heterosexual			sexual	MENOR QUE 3	3	non_reactive	reagent	non_reactive		non_reactive	HIV_monoinfected	HIV_monoinfected	HIV_monoinfected	Yes	non_reactive	no	no	no	no	>_500	no	no	542			3.10924
1065	2361	ERO	29	18-29	3	male	married	black	≤_ 8_years	1	heterosexual	≤_1	1	sexual	MENOR QUE 3	3	non_reactive	reagent	non_reactive		non_reactive	HIV_monoinfected	HIV_monoinfected	HIV_monoinfected	Yes	non_reactive	yes	no	no	yes	<200	no	yes	109			3.91046
1066	2363	MABP	26	18-29	3	female		brown	>_ 8_years	2	heterosexual	≤_1	1	sexual	MENOR QUE 3	3	non_reactive	non_reactive	non_reactive		non_reactive	HIV_monoinfected	HIV_monoinfected	HIV_monoinfected	Yes	non_reactive	no	no	no	no	>_500		no	885			3.30276
1067	2364	GHF	18	18-29	3	male	single	white	>_ 8_years	2	homosexual/bisexual			sexual	MENOR QUE 3	3	non_reactive	non_reactive	non_reactive		non_reactive	HIV_monoinfected	HIV_monoinfected	HIV_monoinfected	Yes	non_reactive	no	no	no	no	>_500	no	no	680			3.72032
1068	2368	LCB	20	18-29	3	male	single	white	>_ 8_years	2				sexual	ENTRE 3-5 ANOS	2		reagent	non_reactive		non_reactive	HIV_monoinfected	HIV_monoinfected	HIV_monoinfected	Yes	non_reactive							no
1069	2370	JRS	56	>_50	1	female	widower		≤_ 8_years	1	heterosexual	≤_1	1	sexual	MENOR QUE 3	3	reagent	reagent	non_reactive		non_reactive	HIV_monoinfected	HIV_monoinfected	HIV_monoinfected	Yes	non_reactive	yes	no	no		>_500	yes	no	838			3.68931
1070	2372	MMBS	55	>_50	1	female	married	brown	≤_ 8_years	1	heterosexual	≤_1	1	sexual	MENOR QUE 3	3	non_reactive	non_reactive	non_reactive		non_reactive	HIV_monoinfected	HIV_monoinfected	HIV_monoinfected	Yes	non_reactive	no	no	no	yes	>_500	yes	no	699			4.97304
1071	2375	WSS	21	18-29	3	male	single	brown	>_ 8_years	2	homosexual/bisexual			sexual	MENOR QUE 3	3	non_reactive	reagent	non_reactive		non_reactive	HIV_monoinfected	HIV_monoinfected	HIV_monoinfected	Yes	non_reactive	no	no	no	no	between 200-500		no	305			4.37088
1072	2378	RMHW	31	30-49	2	male	single	white	>_ 8_years	2	heterosexual			sexual	MENOR QUE 3	3	non_reactive	reagent	non_reactive		non_reactive	HIV_monoinfected	HIV_monoinfected	HIV_monoinfected	Yes	non_reactive	yes	yes	no	yes	between 200-500	no	yes	483			3.66885
1073	2379	JB	66	>_50	1	male	married	white	≤_ 8_years	1	heterosexual	≤_1	1	sexual	MENOR QUE 3	3	non_reactive	non_reactive	non_reactive		non_reactive	HIV_monoinfected	HIV_monoinfected	HIV_monoinfected	Yes	non_reactive	no	no	no	no	>_500		no	507			3.70773
1074	2380	AMS	56	>_50	1	male	married	white	≤_ 8_years	1	heterosexual	2 to 5	2	sexual	MENOR QUE 3	3	reagent	non_reactive	non_reactive		non_reactive	HIV_monoinfected	HIV_monoinfected	HIV_monoinfected	Yes	non_reactive	no	no	no	no	between 200-500	yes	no	317			4.35576
1075	2382	MRE	47	30-49	2	female	divorced	brown	≤_ 8_years	1	heterosexual	≤_1	1	sexual	MENOR QUE 3	3	non_reactive	non_reactive	non_reactive		non_reactive	HIV_monoinfected	HIV_monoinfected	HIV_monoinfected	Yes	non_reactive	no	no	no	yes	<200	no	no	175			4.44403
1076	2383	GAA	53	>_50	1	male	married	brown	≤_ 8_years	1	heterosexual	≤_1	1	sexual	MENOR QUE 3	3	non_reactive	non_reactive	non_reactive		non_reactive	HIV_monoinfected	HIV_monoinfected	HIV_monoinfected	Yes	non_reactive	no	no	no	yes	between 200-500	no	no	396			4.64028
1077	2384	SFB	47	30-49	2	female	single	white	>_ 8_years	2	heterosexual	2 to 5	2	sexual	MENOR QUE 3	3	non_reactive	non_reactive	non_reactive		non_reactive	HIV_monoinfected	HIV_monoinfected	HIV_monoinfected	Yes	non_reactive	no	no	no	yes	>_500	no	yes	648			3.47436
1078	2385	KCN	24	18-29	3	female	single	brown	≤_ 8_years	1	heterosexual	2 to 5	2	sexual	MENOR QUE 3	3	non_reactive	reagent	non_reactive		non_reactive	HIV_monoinfected	HIV_monoinfected	HIV_monoinfected	Yes	non_reactive	no	no	no	yes	between 200-500	no	no	460	949	0.484721	3.01828
1079	2387	NPC	40	30-49	2	female	divorced	white	≤_ 8_years	1	heterosexual	≤_1	1	sexual	>_5 ANOS	1	non_reactive	non_reactive	non_reactive		non_reactive	HIV_monoinfected	HIV_monoinfected	HIV_monoinfected	Yes	non_reactive	no	no	no	no		no	no
1080	2388	AMMS	18	18-29	3	female	married	white	>_ 8_years	2	heterosexual	≤_1	1	sexual	MENOR QUE 3	3	non_reactive	reagent	non_reactive		non_reactive	HIV_monoinfected	HIV_monoinfected	HIV_monoinfected	Yes	non_reactive	no	no	no	no	between 200-500	no	no	428			2.73239
1081	2390	MIM	52	>_50	1	female	married	brown	≤_ 8_years	1	heterosexual	≤_1	1	sexual	MENOR QUE 3	3	reagent	reagent	non_reactive		non_reactive	HIV_monoinfected	HIV_monoinfected	HIV_monoinfected	Yes	non_reactive	no	no	no	no		no	no
1082	2391	STR	40	30-49	2	female	single	white	>_ 8_years	2	heterosexual	2 to 5	2	sexual	MENOR QUE 3	3	non_reactive	non_reactive	non_reactive		non_reactive	HIV_monoinfected	HIV_monoinfected	HIV_monoinfected	Yes	non_reactive	no	no	no	no	>_500	no	no	752	1270	0.592126	2.7332
1083	2392	TS	26	18-29	3	male	single	black	>_ 8_years	2	homosexual/bisexual			sexual	MENOR QUE 3	3	non_reactive	non_reactive	non_reactive		non_reactive	HIV_monoinfected	HIV_monoinfected	HIV_monoinfected	Yes	non_reactive	no	no	no	no	<200	no	no	70			4.80661
1084	2393	CSA	24	18-29	3	female	married	brown	>_ 8_years	2	heterosexual	≤_1	1	sexual	MENOR QUE 3	3	non_reactive	reagent	non_reactive		non_reactive	HIV_monoinfected	HIV_monoinfected	HIV_monoinfected	Yes	non_reactive	no	no	no	no	>_500	no	no	504			2.734
1085	2396	LO	34	30-49	2	female	married	white	>_ 8_years	2	heterosexual	≤_1	1	sexual	MENOR QUE 3	3			non_reactive		non_reactive	HIV_monoinfected	HIV_monoinfected	HIV_monoinfected	Yes	non_reactive	no	no	no	no	<200	no	no	128			4.39206
1086	2397	ASS	28	18-29	3	male	single	brown	>_ 8_years	2	homosexual/bisexual			sexual	MENOR QUE 3	3		reagent	non_reactive		non_reactive	HIV_monoinfected	HIV_monoinfected	HIV_monoinfected	Yes	non_reactive	yes	yes	no		between 200-500		no	356			2.73159
1087	2398	GGF	18	18-29	3	male	single	white	>_ 8_years	2	homosexual/bisexual			sexual	MENOR QUE 3	3		non_reactive	non_reactive		non_reactive	HIV_monoinfected	HIV_monoinfected	HIV_monoinfected	Yes	non_reactive					between 200-500		no	486	734	0.662125	4.57486
1088	2399	IP	50	>_50	1	female	single	brown	≤_ 8_years	1	heterosexual			sexual	MENOR QUE 3	3		non_reactive	non_reactive		non_reactive	HIV_monoinfected	HIV_monoinfected	HIV_monoinfected	Yes	non_reactive					<200		no	150			3.67477
1089	2402	PCP	31	30-49	2	male	single	white	>_ 8_years	2	heterosexual	≤_1	1	sexual	>_5 ANOS	1	non_reactive	reagent	non_reactive		non_reactive	HIV_monoinfected	HIV_monoinfected	HIV_monoinfected	Yes	non_reactive	yes	yes	no	yes		no	no
1090	2403	EBS	18	18-29	3	male	single	brown			homosexual/bisexual	>_5	3	sexual	MENOR QUE 3	3			non_reactive		non_reactive	HIV_monoinfected	HIV_monoinfected	HIV_monoinfected	Yes	non_reactive	no	yes	no	yes	between 200-500	no	no	326	1010	0.322772	4.7356
1091	2404	JASS	25	18-29	3	male	single	brown							>_5 ANOS	1		non_reactive	non_reactive		non_reactive	HIV_monoinfected	HIV_monoinfected	HIV_monoinfected	Yes	non_reactive	no	yes	no				no
1092	2405	CRS	27	18-29	3	male	single	brown	>_ 8_years	2				sexual	MENOR QUE 3	3		reagent	non_reactive		non_reactive	HIV_monoinfected	HIV_monoinfected	HIV_monoinfected	Yes	non_reactive					>_500		no	823	1151	0.71503	4.35453
1093	2406	HMS	36	30-49	2	male	single	white	>_ 8_years	2	heterosexual			sexual	MENOR QUE 3	3	reagent		non_reactive		non_reactive	HIV_monoinfected	HIV_monoinfected	HIV_monoinfected	Yes	non_reactive		no	no		>_500	no	no	519			4.91979
1094	2408	MTSL	24	18-29	3	male	single	brown	>_ 8_years	2	homosexual/bisexual	≤_1	1	sexual	MENOR QUE 3	3	non_reactive	non_reactive	non_reactive		non_reactive	HIV_monoinfected	HIV_monoinfected	HIV_monoinfected	Yes	non_reactive	no	no	no	no	>_500	no	no	530			4.31618
1095	2410	AAHD	35	30-49	2	male	single	brown	≤_ 8_years	1	homosexual/bisexual	2 to 5	2	sexual	MENOR QUE 3	3	non_reactive	non_reactive	non_reactive		non_reactive	HIV_monoinfected	HIV_monoinfected	HIV_monoinfected	Yes	non_reactive	no	no	no	no	between 200-500	no	yes	298	685	0.435036	4.5859
1096	2411	ASS	38	30-49	2	male	single		>_ 8_years	2	homosexual/bisexual	2 to 5	2	sexual	>_5 ANOS	1	non_reactive	reagent	non_reactive		non_reactive	HIV_monoinfected	HIV_monoinfected	HIV_monoinfected	Yes	non_reactive	no	no	no	no		no	no
1097	2413	ERS	32	30-49	2	male	single	brown	>_ 8_years	2	homosexual/bisexual	2 to 5	2	sexual	MENOR QUE 3	3	non_reactive	reagent	non_reactive		non_reactive	HIV_monoinfected	HIV_monoinfected	HIV_monoinfected	Yes	non_reactive	no	no	no	no	>_500	no	no	502			4.35731
1098	2416	LHH	32	30-49	2	male	single	white	>_ 8_years	2	homosexual/bisexual	>_5	3	sexual	MENOR QUE 3	3	non_reactive	non_reactive	non_reactive		non_reactive	HIV_monoinfected	HIV_monoinfected	HIV_monoinfected	Yes	non_reactive	no	no	no	no	>_500	no	no	599			4.28919
1099	2417	CDV	23	18-29	3	male	single	white	>_ 8_years	2	homosexual/bisexual	>_5	3	sexual	MENOR QUE 3	3	non_reactive	non_reactive	non_reactive		non_reactive	HIV_monoinfected	HIV_monoinfected	HIV_monoinfected	Yes	non_reactive	no	no	no	no	between 200-500	no	no	475	2290	0.207424	4.39256
1100	2419	JRP	39	30-49	2	male	divorced	brown	>_ 8_years	2	heterosexual	2 to 5	2	sexual	MENOR QUE 3	3	reagent	reagent	non_reactive		non_reactive	HIV_monoinfected	HIV_monoinfected	HIV_monoinfected	Yes	non_reactive	no	no	no	no	<200	no	no	32			4.26968
1101	2420	JM	27	18-29	3	male	single	brown	>_ 8_years	2	homosexual/bisexual	≤_1	1	sexual	MENOR QUE 3	3	non_reactive	reagent	non_reactive		non_reactive	HIV_monoinfected	HIV_monoinfected	HIV_monoinfected	Yes	non_reactive	no	no	no	yes	>_500	no	yes	674			4.94842
1102	2421	tco	19	18-29	3	female	married	white	>_ 8_years	2	heterosexual	≤_1	1	sexual	MENOR QUE 3	3	non_reactive	non_reactive	non_reactive		non_reactive	HIV_monoinfected	HIV_monoinfected	HIV_monoinfected	Yes	non_reactive	no	no	no	no	between 200-500	no	no	332	927	0.358145	4.99397
1103	2422	mro	26	18-29	3	male	single	black	>_ 8_years	2	heterosexual	2 to 5	2	sexual	MENOR QUE 3	3	non_reactive	reagent	non_reactive		non_reactive	HIV_monoinfected	HIV_monoinfected	HIV_monoinfected	Yes	non_reactive	no	no	no	no	between 200-500	no	no	225	788	0.285533	3.57516
1104	2425	smm	29	18-29	3	female	married	brown	>_ 8_years	2	heterosexual	≤_1	1	sexual	MENOR QUE 3	3	non_reactive	reagent	non_reactive		non_reactive	HIV_monoinfected	HIV_monoinfected	HIV_monoinfected	Yes	non_reactive	no	no	no	no	>_500	no	yes	1025	922	1.11171	3.55558
1105	2426	arp	33	30-49	2	female	married	white	>_ 8_years	2	heterosexual	≤_1	1	sexual	MENOR QUE 3	3	non_reactive		non_reactive		non_reactive	HIV_monoinfected	HIV_monoinfected	HIV_monoinfected	Yes	non_reactive	no	no	no	yes	>_500	no	yes	1408			4.42718
1106	2427	vdb	19	18-29	3	male	single	white	≤_ 8_years	1	homosexual/bisexual	>_5	3	sexual	MENOR QUE 3	3	non_reactive	reagent	non_reactive		non_reactive	HIV_monoinfected	HIV_monoinfected	HIV_monoinfected	Yes	non_reactive	no	no	no	yes	between 200-500	no	no	454	988	0.459514	4.17464
1107	2428	jl	61	>_50	1	female	married	white	>_ 8_years	2	heterosexual	≤_1	1	sexual	MENOR QUE 3	3	reagent	non_reactive	non_reactive		non_reactive	HIV_monoinfected	HIV_monoinfected	HIV_monoinfected	Yes	non_reactive	no	no	no	no	between 200-500	no	no	359	809	0.443758	4.14169
1108	2429	jcpo	29	18-29	3	male	married	brown	≤_ 8_years	1	heterosexual	≤_1	1	sexual	MENOR QUE 3	3	non_reactive	non_reactive	non_reactive		non_reactive	HIV_monoinfected	HIV_monoinfected	HIV_monoinfected	Yes	non_reactive	no	yes	no	yes	between 200-500	no	yes	489	1325	0.369057	3.96933
1109	2430	lgfp	21	18-29	3	male	married	brown	>_ 8_years	2	homosexual/bisexual	≤_1	1	sexual	MENOR QUE 3	3	non_reactive	non_reactive	non_reactive		non_reactive	HIV_monoinfected	HIV_monoinfected	HIV_monoinfected	Yes	non_reactive	no	no	no	no	>_500	no	no	1123	1066	1.05347	2.7439
1110	2431	aezs	21	18-29	3	male	married	brown	≤_ 8_years	1	homosexual/bisexual	≤_1	1	sexual	MENOR QUE 3	3	non_reactive	non_reactive	non_reactive		non_reactive	HIV_monoinfected	HIV_monoinfected	HIV_monoinfected	Yes	non_reactive	no	yes	no	no	between 200-500	no	yes	454	909	0.49945	2.74429
1111	2432	eb	50	>_50	1	male	married	white	≤_ 8_years	1	heterosexual			sexual	MENOR QUE 3	3	non_reactive	reagent	non_reactive		non_reactive	HIV_monoinfected	HIV_monoinfected	HIV_monoinfected	Yes	non_reactive	no	no	no		<200	no	no	54	1305	0.0413793	3.90931
1112	2433	sv	46	30-49	2	female	married	white	≤_ 8_years	1	heterosexual	≤_1	1	sexual	ENTRE 3-5 ANOS	2	non_reactive	non_reactive	non_reactive		non_reactive	HIV_monoinfected	HIV_monoinfected	HIV_monoinfected	Yes	non_reactive	no	no	no	yes	between 200-500	no	no	275	1228	0.223941	4.22019
1113	2435	asp	29	18-29	3	female	married		≤_ 8_years	1	heterosexual	2 to 5	2	sexual	>_5 ANOS	1	non_reactive	reagent	non_reactive		non_reactive	HIV_monoinfected	HIV_monoinfected	HIV_monoinfected	Yes	non_reactive	no	no	no	no	>_500	no	yes	762	1777	0.428813	3.33846
1114	2436	mcg	21	18-29	3	male	married	brown	≤_ 8_years	1	heterosexual	≤_1	1	sexual	>_5 ANOS	1	non_reactive	non_reactive	non_reactive		non_reactive	HIV_monoinfected	HIV_monoinfected	HIV_monoinfected	Yes	non_reactive	no	yes	no	no	>_500	yes	yes	502	840	0.597619	3.05918
1115	2437	vre	58	>_50	1	male	divorced	brown	≤_ 8_years	1	heterosexual	2 to 5	2	sexual	ENTRE 3-5 ANOS	2	non_reactive	non_reactive	non_reactive		non_reactive	HIV_monoinfected	HIV_monoinfected	HIV_monoinfected	Yes	non_reactive	no	no	no	no	<200	no	no	198	1390	0.142446	4.40932
1116	2438	ernc	22	18-29	3	male	single				homosexual/bisexual	2 to 5	2	sexual	MENOR QUE 3	3			non_reactive		non_reactive	HIV_monoinfected	HIV_monoinfected	HIV_monoinfected	Yes	non_reactive	no	no	no	no	between 200-500	no	yes	223	468	0.476496	4.60769
1117	2439	ops	44	30-49	2	male	single	white	>_ 8_years	2	homosexual/bisexual	2 to 5	2	sexual	MENOR QUE 3	3	non_reactive	non_reactive	non_reactive		non_reactive	HIV_monoinfected	HIV_monoinfected	HIV_monoinfected	Yes	non_reactive	no	no	no	no	<200	no	yes	38	410	0.0926829	4.11651
1118	2440	am	21	18-29	3	male	single	white	>_ 8_years	2	homosexual/bisexual	>_5	3	sexual	MENOR QUE 3	3	non_reactive	reagent	non_reactive		non_reactive	HIV_monoinfected	HIV_monoinfected	HIV_monoinfected	Yes	non_reactive	no	no	no	no	>_500	no	yes	929	1241	0.74859	3.95419
1119	2441	nps	44	30-49	2	male	single	brown	≤_ 8_years	1	heterosexual	≤_1	1	sexual	MENOR QUE 3	3		reagent	non_reactive		non_reactive	HIV_monoinfected	HIV_monoinfected	HIV_monoinfected	Yes	non_reactive	no	no	no		between 200-500	no	no	306	2647	0.115603	4.6683
1120	2447	yc	29	18-29	3	female	single	black	>_ 8_years	2	heterosexual	2 to 5	2	sexual	MENOR QUE 3	3	reagent	reagent	non_reactive		non_reactive	HIV_monoinfected	HIV_monoinfected	HIV_monoinfected	Yes	non_reactive	no	no	no	no	between 200-500	no	no	272			3.53895
1121	2448	eaa	43	30-49	2	female	divorced	brown	>_ 8_years	2	heterosexual	≤_1	1	sexual	MENOR QUE 3	3	non_reactive	reagent	non_reactive		non_reactive	HIV_monoinfected	HIV_monoinfected	HIV_monoinfected	Yes	non_reactive	no	no	no	no	<200	no	yes	14	714	0.0196078	3.64583
1122	2450	cbo	37	30-49	2	male	married	black	>_ 8_years	2	heterosexual	≤_1	1	sexual	MENOR QUE 3	3	non_reactive	non_reactive	non_reactive		non_reactive	HIV_monoinfected	HIV_monoinfected	HIV_monoinfected	Yes	non_reactive	no	yes	no	yes	between 200-500	no	no	214	633	0.338073	4.66292
1123	2451	ibc	57	>_50	1	female	single	brown	>_ 8_years	2	heterosexual	≤_1	1	sexual	MENOR QUE 3	3		non_reactive	non_reactive		non_reactive	HIV_monoinfected	HIV_monoinfected	HIV_monoinfected	Yes	non_reactive	no	no	no	no	between 200-500	no	no	436	433	1.00693	4.18087
1124	2452	erf	23	18-29	3	male	single	brown	>_ 8_years	2	homosexual/bisexual	2 to 5	2	sexual	MENOR QUE 3	3	non_reactive	non_reactive	non_reactive		non_reactive	HIV_monoinfected	HIV_monoinfected	HIV_monoinfected	Yes	non_reactive	no	no	no	no	>_500	no	no	565	1355	0.416974	4.59381
1125	2453	nbl	27	18-29	3	female	married	brown	>_ 8_years	2	heterosexual			sexual	ENTRE 3-5 ANOS	2	non_reactive	reagent	non_reactive		non_reactive	HIV_monoinfected	HIV_monoinfected	HIV_monoinfected	Yes	non_reactive	no		no		between 200-500	no		430	1551	0.27724	4.53637
1126	2454	ams	37	30-49	2	male	married	brown	≤_ 8_years	1	heterosexual	≤_1	1	sexual	MENOR QUE 3	3	non_reactive		non_reactive		non_reactive	HIV_monoinfected	HIV_monoinfected	HIV_monoinfected	Yes	non_reactive	no	no	no	yes	between 200-500	no	no	312	1238	0.252019	4.19963
1127	2455	cpd	29	18-29	3	male	single	brown	>_ 8_years	2	homosexual/bisexual	>_5	3	sexual	MENOR QUE 3	3		non_reactive	reagent	reagent	non_reactive	HIV_HBV		Hepatitis		reagent	no	no	no	no	between 200-500	no	no	304	1227	0.247759	4.49868
1128	2456	ras	21	18-29	3	male	single	white	>_ 8_years	2	homosexual/bisexual	2 to 5	2	sexual	MENOR QUE 3	3	non_reactive	non_reactive	non_reactive		non_reactive	HIV_monoinfected	HIV_monoinfected	HIV_monoinfected	Yes	non_reactive	no	no	no	no	between 200-500	no	yes	462	549	0.84153	3.99419
1129	2460	ll	21	18-29	3	male	single	white	>_ 8_years	2	homosexual/bisexual	≤_1	1	sexual	MENOR QUE 3	3	non_reactive	reagent	non_reactive		non_reactive	HIV_monoinfected	HIV_monoinfected	HIV_monoinfected	Yes	non_reactive	no	no	no	no	>_500	no	no	548	750	0.730667	4.00448
1130	2461	alt	27	18-29	3	male		brown	≤_ 8_years	1	heterosexual			sexual	ENTRE 3-5 ANOS	2	non_reactive	reagent	non_reactive		non_reactive	HIV_monoinfected	HIV_monoinfected	HIV_monoinfected	Yes	non_reactive	no				between 200-500	no	no	393	2602	0.151038	4.15731
1131	2462	lmr	16	0-17	4	female	married	white	≤_ 8_years	1	heterosexual			sexual	ENTRE 3-5 ANOS	2	non_reactive	reagent	non_reactive		non_reactive	HIV_monoinfected	HIV_monoinfected	HIV_monoinfected	Yes	non_reactive					>_500	no	no	752	776	0.969072	4.30397
1132	2463	vfa	46	30-49	2	male	single	white	>_ 8_years	2	heterosexual	2 to 5	2	sexual	MENOR QUE 3	3	non_reactive	non_reactive	non_reactive		non_reactive	HIV_monoinfected	HIV_monoinfected	HIV_monoinfected	Yes	non_reactive	no	no	no	no	between 200-500	no	no	461	973	0.473792	3.57576
1133	2464	cls	38	30-49	2	female	single	white	>_ 8_years	2	heterosexual	>_5	3	sexual	MENOR QUE 3	3	reagent	reagent	non_reactive		non_reactive	HIV_monoinfected	HIV_monoinfected	HIV_monoinfected	Yes	non_reactive	no	no	no	no	between 200-500	no	no	460	723	0.636238	4.20164
1134	2465	dt	23	18-29	3	male	divorced	white	>_ 8_years	2	homosexual/bisexual	2 to 5	2	sexual	>_5 ANOS	1	non_reactive	reagent	non_reactive		non_reactive	HIV_monoinfected	HIV_monoinfected	HIV_monoinfected	Yes	non_reactive	no	no	no	yes	<200	no	no	195	669	0.29148	3.49748
1135	2467	fbc	50	>_50	1	male	single	brown	≤_ 8_years	1	heterosexual	2 to 5	2	sexual	MENOR QUE 3	3	reagent	reagent	non_reactive		non_reactive	HIV_monoinfected	HIV_monoinfected	HIV_monoinfected	Yes	non_reactive	no	no	no	yes	<200	no	yes	99	1223	0.0809485	4.30876
1136	2469	fg	34	30-49	2	female	married	brown	>_ 8_years	2	heterosexual	≤_1	1	sexual	MENOR QUE 3	3	non_reactive	non_reactive	non_reactive		non_reactive	HIV_monoinfected	HIV_monoinfected	HIV_monoinfected	Yes	non_reactive	no	yes	no	no	<200	no	no	190	976	0.194672	4.44823
1137	2470	jd	43	30-49	2	male	married	brown	>_ 8_years	2	heterosexual	≤_1	1	sexual	MENOR QUE 3	3	non_reactive	reagent	non_reactive		non_reactive	HIV_monoinfected	HIV_monoinfected	HIV_monoinfected	Yes	non_reactive	no	yes	no	no	<200	no	no	12	1217	0.00986031	4.77171
1138	2471	es	26	18-29	3	male	single	white	>_ 8_years	2	heterosexual	≤_1	1	sexual	MENOR QUE 3	3	non_reactive	reagent	non_reactive		non_reactive	HIV_monoinfected	HIV_monoinfected	HIV_monoinfected	Yes	non_reactive	no	no	no	no	between 200-500	no	no	272	684	0.397661	3.48073
1139	2472	mc.	35	30-49	2	female	single	white	>_ 8_years	2	heterosexual	≤_1	1	sexual	MENOR QUE 3	3	non_reactive	non_reactive	non_reactive		non_reactive	HIV_monoinfected	HIV_monoinfected	HIV_monoinfected	Yes	non_reactive	no	no	no	no	between 200-500	no	no	448	1093	0.409881	4.86964
1140	2474	fpa	20	18-29	3	female	single	brown	>_ 8_years	2	heterosexual	2 to 5	2	sexual	MENOR QUE 3	3	non_reactive	reagent	non_reactive		non_reactive	HIV_monoinfected	HIV_monoinfected	HIV_monoinfected	Yes	non_reactive	no	no	no	no	>_500	no	yes	689	1265	0.544664	3.95559
1141	2475	emm	19	18-29	3	female	married	brown	>_ 8_years	2	heterosexual	≤_1	1	sexual	>_5 ANOS	1	non_reactive	non_reactive	non_reactive		non_reactive	HIV_monoinfected	HIV_monoinfected	HIV_monoinfected	Yes	non_reactive	no	no	no	no	between 200-500	no	no	354	2419	0.146341	4.16747
1142	2476	ro	39	30-49	2	male	single	brown	≤_ 8_years	1	heterosexual	2 to 5	2	sexual	MENOR QUE 3	3		reagent	non_reactive		non_reactive	HIV_monoinfected	HIV_monoinfected	HIV_monoinfected	Yes	non_reactive		no	no	yes	<200	no	no	161	2013	0.0799801	3.95637
1143	2477	jm	50	>_50	1	female	divorced	white	≤_ 8_years	1	heterosexual	≤_1	1	sexual	MENOR QUE 3	3		reagent	non_reactive		non_reactive	HIV_monoinfected	HIV_monoinfected	HIV_monoinfected	Yes	non_reactive	no	no	no	no	between 200-500	no	no	246	1206	0.20398	3.57948
1144	2478	ama	38	30-49	2	male	single	brown	>_ 8_years	2	heterosexual			sexual	MENOR QUE 3	3	non_reactive	non_reactive	non_reactive		non_reactive	HIV_monoinfected	HIV_monoinfected	HIV_monoinfected	Yes	non_reactive	no	no	no	no	<200	no	yes	148	882	0.1678	4.75686
1145	2479	mcf	23	18-29	3	female	married	brown	>_ 8_years	2	heterosexual	2 to 5	2	sexual	MENOR QUE 3	3	non_reactive	reagent	non_reactive		non_reactive	HIV_monoinfected	HIV_monoinfected	HIV_monoinfected	Yes	non_reactive	no	no	no	yes	>_500	no	yes	1221	2039	0.598823	3.38578
1146	2480	eal	40	30-49	2	female	single	white	≤_ 8_years	1	heterosexual			sexual	>_5 ANOS	1	non_reactive	reagent	non_reactive		non_reactive	HIV_monoinfected	HIV_monoinfected	HIV_monoinfected	Yes	non_reactive	yes	no	no	yes	>_500	no	yes	625	651	0.960061	3.94072
1147	2481	rrf	39	30-49	2	female	single	brown	≤_ 8_years	1	heterosexual			sexual	MENOR QUE 3	3	reagent	reagent	non_reactive		non_reactive	HIV_monoinfected	HIV_monoinfected	HIV_monoinfected	Yes	non_reactive					<200	no	no	125	328	0.381098	3.05994
1148	2482	ica	40	30-49	2	female	married	brown	>_ 8_years	2	heterosexual	≤_1	1	sexual	ENTRE 3-5 ANOS	2	non_reactive	non_reactive	non_reactive		non_reactive	HIV_monoinfected	HIV_monoinfected	HIV_monoinfected	Yes	non_reactive	no	no	no	no	>_500	no	no	521	1446	0.360304	4.44988
1149	2483	gls	28	18-29	3	male	married	white	≤_ 8_years	1	heterosexual	≤_1	1	sexual	MENOR QUE 3	3	non_reactive	reagent	non_reactive		non_reactive	HIV_monoinfected	HIV_monoinfected	HIV_monoinfected	Yes	non_reactive	no	no	no	no	>_500	no	no	704	1001	0.703297	3.76268
1150	2484	mpc	22	18-29	3	male	single	brown	>_ 8_years	2	heterosexual	≤_1	1	sexual	MENOR QUE 3	3	reagent	reagent	non_reactive		non_reactive	HIV_monoinfected	HIV_monoinfected	HIV_monoinfected	Yes	non_reactive	no	no	no	no	>_500	no	no	627	1337	0.46896	3.58467
1151	2485	mzss	50	>_50	1	female	married	brown	≤_ 8_years	1	heterosexual	≤_1	1	sexual	MENOR QUE 3	3	reagent	non_reactive	non_reactive		non_reactive	HIV_monoinfected	HIV_monoinfected	HIV_monoinfected	Yes	non_reactive	no	no	no	no	>_500	no	no	756	464	1.62931	3.73488
1152	2486	jsn	45	30-49	2	male	single	black	≤_ 8_years	1	homosexual/bisexual	≤_1	1	sexual	MENOR QUE 3	3	non_reactive	non_reactive	non_reactive		non_reactive	HIV_monoinfected	HIV_monoinfected	HIV_monoinfected	Yes	non_reactive	no	yes	no	yes	<200	no	no	45	532	0.0845865	4.81408
1153	2487	wlc	24	18-29	3	male	single	brown	≤_ 8_years	1	heterosexual	2 to 5	2	sexual	MENOR QUE 3	3		reagent	non_reactive		non_reactive	HIV_monoinfected	HIV_monoinfected	HIV_monoinfected	Yes	non_reactive	no	yes	no	yes	>_500	no	no	1338	1231	1.08692	3.62325
1154	2488	sf	27	18-29	3	female	married	white	>_ 8_years	2	heterosexual	≤_1	1	sexual	MENOR QUE 3	3	non_reactive	reagent	non_reactive		non_reactive	HIV_monoinfected	HIV_monoinfected	HIV_monoinfected	Yes	non_reactive	no	no	no	no	between 200-500	no	no	416	555	0.74955	4.19468
1155	2489	sap	31	30-49	2	female	single	brown	>_ 8_years	2	heterosexual	≤_1	1	sexual	ENTRE 3-5 ANOS	2	non_reactive	reagent	non_reactive		non_reactive	HIV_monoinfected	HIV_monoinfected	HIV_monoinfected	Yes	non_reactive	no	no	no	no	>_500	no	no	697	702	0.992877	3.66143
1156	2490	cm	61	>_50	1	male	married	white	≤_ 8_years	1	heterosexual			sexual	MENOR QUE 3	3	reagent	reagent	non_reactive		non_reactive	HIV_monoinfected	HIV_monoinfected	HIV_monoinfected	Yes	non_reactive	no	no	no	no	between 200-500	no	no	309	1318	0.234446	4.5432
1157	2491	ao	29	18-29	3	male	single	white	>_ 8_years	2	homosexual/bisexual	>_5	3	sexual	MENOR QUE 3	3	non_reactive	reagent	non_reactive		non_reactive	HIV_monoinfected	HIV_monoinfected	HIV_monoinfected	Yes	non_reactive	yes	yes	no	yes	>_500	no	no	1180	1872	0.630342	2.85673
1158	2492	mbo	33	30-49	2	male	single	black	>_ 8_years	2	homosexual/bisexual	≤_1	1	sexual	MENOR QUE 3	3	non_reactive	non_reactive	non_reactive		non_reactive	HIV_monoinfected	HIV_monoinfected	HIV_monoinfected	Yes	non_reactive	no	no	no	no	>_500	no	no	666	861	0.773519	3.72411
1159	2493	sras	36	30-49	2	male	divorced	brown	≤_ 8_years	1					MENOR QUE 3	3			non_reactive		non_reactive	HIV_monoinfected	HIV_monoinfected	HIV_monoinfected	Yes	non_reactive					between 200-500	no	no	267	1313	0.203351	4.88876
1160	2494	la	60	>_50	1	female	married	brown	≤_ 8_years	1	heterosexual	≤_1	1	sexual	MENOR QUE 3	3	reagent	reagent	non_reactive		non_reactive	HIV_monoinfected	HIV_monoinfected	HIV_monoinfected	Yes	non_reactive	no	no	no	no	>_500	no	no	614	503	1.22068	3.30557
1161	2495	ns	39	30-49	2	male	married	white	≤_ 8_years	1	heterosexual	2 to 5	2	sexual	MENOR QUE 3	3	non_reactive		non_reactive		non_reactive	HIV_monoinfected	HIV_monoinfected	HIV_monoinfected	Yes	non_reactive	yes		no	yes	between 200-500	no	yes	354	1764	0.20068	4.96757
1162	2497	crs	24	18-29	3	female	married	brown	≤_ 8_years	1	heterosexual	≤_1	1	sexual	>_5 ANOS	1	non_reactive	non_reactive	non_reactive		non_reactive	HIV_monoinfected	HIV_monoinfected	HIV_monoinfected	Yes	non_reactive	no	no	no	no	>_500	no	no	585	710	0.823944	4.53603
1163	2498	dar	22	18-29	3	female	single	white	>_ 8_years	2	heterosexual	≤_1	1	sexual	MENOR QUE 3	3	non_reactive	reagent	reagent	reagent	non_reactive	HIV_HBV		Hepatitis		reagent	no	no	no	no	>_500	no	no	557	726	0.767218	4.90254
1164	2499	as	37	30-49	2	female	married	white	>_ 8_years	2	heterosexual	≤_1	1	sexual	MENOR QUE 3	3	non_reactive	reagent	non_reactive		non_reactive	HIV_monoinfected	HIV_monoinfected	HIV_monoinfected	Yes	non_reactive	no	no	no	no	<200	no	no	188	2437	0.077144	4.73004
1165	2501	flc	2	0-17	4	female	married	white	>_ 8_years	2	heterosexual	2 to 5	2	OUTROS	>_5 ANOS	1		non_reactive	non_reactive		non_reactive	HIV_monoinfected	HIV_monoinfected	HIV_monoinfected	Yes	non_reactive	no	no	no	no	>_500	no	no	690	794	0.869018	3.11361
1166	2502	eca	44	30-49	2	male	married	white	≤_ 8_years	1	heterosexual	≤_1	1	sexual	>_5 ANOS	1	non_reactive	reagent	non_reactive		non_reactive	HIV_monoinfected	HIV_monoinfected	HIV_monoinfected	Yes	non_reactive	no	no	no	no	<200	no	yes	62	707	0.0876945	4.41036
1167	2503	crfr	19	18-29	3	male	single	white	>_ 8_years	2	heterosexual	>_5	3	sexual	MENOR QUE 3	3		non_reactive	non_reactive		non_reactive	HIV_monoinfected	HIV_monoinfected	HIV_monoinfected	Yes	non_reactive	no	yes	no	yes	<200	no	yes	138	511	0.270059	3.59378
1168	2504	njr	53	>_50	1	male	single	brown	≤_ 8_years	1	heterosexual	2 to 5	2	sexual	MENOR QUE 3	3	reagent	reagent	non_reactive		non_reactive	HIV_monoinfected	HIV_monoinfected	HIV_monoinfected	Yes	non_reactive	no	no	no	yes	<200	yes	no	142	839	0.169249	3.65533
1169	2505	tas	19	18-29	3	female	married	brown	≤_ 8_years	1	heterosexual	≤_1	1	sexual	MENOR QUE 3	3		non_reactive	non_reactive		non_reactive	HIV_monoinfected	HIV_monoinfected	HIV_monoinfected	Yes	non_reactive	no	no	no	no	>_500	no	yes	606	1064	0.569549	4.24316
1170	2507	vqs	29	18-29	3	male	married	brown	>_ 8_years	2		2 to 5	2	sexual	MENOR QUE 3	3	non_reactive	reagent	non_reactive		non_reactive	HIV_monoinfected	HIV_monoinfected	HIV_monoinfected	Yes	non_reactive	no	yes	no	no	between 200-500	no	no	404	801	0.50437	4.57914
1171	2509	jd	53	>_50	1	male	married	brown	≤_ 8_years	1	heterosexual	>_5	3	sexual	MENOR QUE 3	3	non_reactive	non_reactive	non_reactive		non_reactive	HIV_monoinfected	HIV_monoinfected	HIV_monoinfected	Yes	non_reactive	no	no	no	yes	<200	no	no	168	493	0.340771	4.03547
1172	2510	ssb	35	30-49	2	female	married	brown	>_ 8_years	2	heterosexual	≤_1	1	sexual	MENOR QUE 3	3	non_reactive	non_reactive	non_reactive		non_reactive	HIV_monoinfected	HIV_monoinfected	HIV_monoinfected	Yes	non_reactive	no	no	no	no	>_500	yes	no	669	767	0.872229	2.95856
1173	2511	wal	22	18-29	3	male	single	brown	>_ 8_years	2	homosexual/bisexual	2 to 5	2	sexual	MENOR QUE 3	3		reagent	non_reactive		non_reactive	HIV_monoinfected	HIV_monoinfected	HIV_monoinfected	Yes	non_reactive	no	no	no	no	>_500	no	yes	744	676	1.10059	3.75205
1174	2512	ms	20	18-29	3	male	single	black	>_ 8_years	2	homosexual/bisexual	>_5	3	sexual	MENOR QUE 3	3	non_reactive	reagent	non_reactive		non_reactive	HIV_monoinfected	HIV_monoinfected	HIV_monoinfected	Yes	non_reactive	no	no	no	no	between 200-500	no	yes	282	1098	0.256831	3.61822
1175	2513	cm	31	30-49	2	male	married	white	>_ 8_years	2	heterosexual	>_5	3	sexual	MENOR QUE 3	3	reagent	reagent	non_reactive		non_reactive	HIV_monoinfected	HIV_monoinfected	HIV_monoinfected	Yes	non_reactive	no	yes	no	yes	>_500	no	yes	618	2493	0.247894	4.20175
1176	2514	ero	24	18-29	3	male	single	white	>_ 8_years	2	heterosexual	>_5	3	sexual	MENOR QUE 3	3	non_reactive	non_reactive	non_reactive		non_reactive	HIV_monoinfected	HIV_monoinfected	HIV_monoinfected	Yes	non_reactive	no	yes	no	no	>_500	no	yes	524	1430	0.366434	4.347
1177	2515	mm.	22	18-29	3	female	married	brown	>_ 8_years	2	heterosexual	≤_1	1	sexual	MENOR QUE 3	3	non_reactive	non_reactive	non_reactive		non_reactive	HIV_monoinfected	HIV_monoinfected	HIV_monoinfected	Yes	non_reactive	no	no	no	no	between 200-500	no	no	473	783	0.604087	4.09312
1178	2516	ils	60	>_50	1	female	divorced	white	>_ 8_years	2	heterosexual	≤_1	1	sexual	MENOR QUE 3	3	reagent	reagent	non_reactive		non_reactive	HIV_monoinfected	HIV_monoinfected	HIV_monoinfected	Yes	non_reactive	no	no	no	no	>_500	no	no	1361	1611	0.844817	3.11926
1179	2517	rss	23	18-29	3	male	single	white	>_ 8_years	2	homosexual/bisexual	2 to 5	2	sexual	MENOR QUE 3	3	reagent	non_reactive	reagent	reagent	non_reactive	HIV_HBV		Hepatitis		reagent	no	no	no	no	between 200-500	no	yes	372	1172	0.317406	4.4829
1180	2518	jss	21	18-29	3	male	married	black	>_ 8_years	2	homosexual/bisexual	>_5	3	sexual	MENOR QUE 3	3	non_reactive	reagent	non_reactive		non_reactive	HIV_monoinfected	HIV_monoinfected	HIV_monoinfected	Yes	non_reactive	no	no	no	no	between 200-500	no	yes	386	2010	0.19204	4.58073
1181	2522	vfa	24	18-29	3	male	single	white	≤_ 8_years	1	homosexual/bisexual	>_5	3	sexual	ENTRE 3-5 ANOS	2	non_reactive	reagent	non_reactive		non_reactive	HIV_monoinfected	HIV_monoinfected	HIV_monoinfected	Yes	non_reactive	no	no	no	no	>_500	no	no	685	1190	0.57563	2.76042
1182	2523	tp	24	18-29	3	male	married	white	≤_ 8_years	1	heterosexual	>_5	3	sexual	MENOR QUE 3	3	reagent	reagent	non_reactive		non_reactive	HIV_monoinfected	HIV_monoinfected	HIV_monoinfected	Yes	non_reactive	no	yes	no	yes	>_500	no	yes	628	765	0.820915	4.85457
1183	2524	vps	34	30-49	2	female	single	white	>_ 8_years	2	heterosexual	≤_1	1	sexual	MENOR QUE 3	3	non_reactive	non_reactive	non_reactive		non_reactive	HIV_monoinfected	HIV_monoinfected	HIV_monoinfected	Yes	non_reactive	no	no	no	no	>_500	no	no	1233	706	1.74646	4.02321
1184	2525	al	20	18-29	3	male	single	white	≤_ 8_years	1				sexual	MENOR QUE 3	3		reagent	non_reactive		non_reactive	HIV_monoinfected	HIV_monoinfected	HIV_monoinfected	Yes	non_reactive					between 200-500	no	no	387	834	0.464029	3.34242
1185	2526	dfl	26	18-29	3	female	married	white	>_ 8_years	2	heterosexual			sexual	MENOR QUE 3	3	non_reactive	reagent	non_reactive		non_reactive	HIV_monoinfected	HIV_monoinfected	HIV_monoinfected	Yes	non_reactive	no	no	no	no	>_500	no	yes	588	1127	0.521739	2.89597
1186	2527	gs	22	18-29	3	female	single	white	>_ 8_years	2	homosexual/bisexual	2 to 5	2	sexual	MENOR QUE 3	3	non_reactive	reagent	non_reactive		non_reactive	HIV_monoinfected	HIV_monoinfected	HIV_monoinfected	Yes	non_reactive	no	no	no	no	>_500	no	no	594	1260	0.471429	2.99255
1187	2528	mfo	20	18-29	3	male	single	brown	>_ 8_years	2	heterosexual	2 to 5	2	sexual	MENOR QUE 3	3	non_reactive	reagent	non_reactive		non_reactive	HIV_monoinfected	HIV_monoinfected	HIV_monoinfected	Yes	non_reactive	no	yes	no	no	<200	no	no	189	318	0.59434	3.98267
1188	2529	maa	50	>_50	1	female	single	brown			heterosexual	2 to 5	2	sexual	MENOR QUE 3	3	non_reactive	non_reactive	non_reactive		non_reactive	HIV_monoinfected	HIV_monoinfected	HIV_monoinfected	Yes	non_reactive	yes	no	no	yes	<200	no	no	151	310	0.487097	4.58054
1189	2530	fhe	19	18-29	3	male	single	brown	≤_ 8_years	1	heterosexual	≤_1	1	sexual	MENOR QUE 3	3	non_reactive	non_reactive	non_reactive		non_reactive	HIV_monoinfected	HIV_monoinfected	HIV_monoinfected	Yes	non_reactive	no	yes	no	yes	between 200-500	no	no	223	763	0.292267	4.21244
1190	2531	jlc	19	18-29	3	male	single	brown	>_ 8_years	2	homosexual/bisexual	2 to 5	2	sexual	MENOR QUE 3	3	non_reactive	reagent	non_reactive		non_reactive	HIV_monoinfected	HIV_monoinfected	HIV_monoinfected	Yes	non_reactive	no	no	no	no	>_500	no	no	573	828	0.692029	3.96313
1191	2532	jfp	34	30-49	2	male	widower	brown	≤_ 8_years	1	heterosexual	2 to 5	2	sexual	MENOR QUE 3	3	reagent	non_reactive	non_reactive		non_reactive	HIV_monoinfected	HIV_monoinfected	HIV_monoinfected	Yes	non_reactive	no	no	no	yes	between 200-500	no	yes	246	699	0.351931	4.55628
1192	2534	ats	37	30-49	2	male	single	white	>_ 8_years	2	homosexual/bisexual	2 to 5	2	sexual	MENOR QUE 3	3	non_reactive	reagent	non_reactive		non_reactive	HIV_monoinfected	HIV_monoinfected	HIV_monoinfected	Yes	non_reactive	no	no	no	yes	>_500	no	yes	523	591	0.884941	3.22011
1193	2536	mgl	52	>_50	1	female	divorced	white	≤_ 8_years	1	heterosexual	2 to 5	2	sexual	MENOR QUE 3	3	reagent	non_reactive	non_reactive		non_reactive	HIV_monoinfected	HIV_monoinfected	HIV_monoinfected	Yes	non_reactive	no	no	no	no	>_500	no	no	525	1048	0.500954	3.35468
1194	2537	we	23	18-29	3	male	single	brown	>_ 8_years	2	homosexual/bisexual	2 to 5	2	sexual	MENOR QUE 3	3	non_reactive		non_reactive		non_reactive	HIV_monoinfected	HIV_monoinfected	HIV_monoinfected	Yes	non_reactive	no	no	no	no	>_500	no	no	531	938	0.566098	4.382
1195	2538	ali	35	30-49	2	male	single	black	>_ 8_years	2	homosexual/bisexual	2 to 5	2	sexual	MENOR QUE 3	3	reagent	reagent	non_reactive		non_reactive	HIV_monoinfected	HIV_monoinfected	HIV_monoinfected	Yes	non_reactive	no	no	no	no	between 200-500	no	no	276	1836	0.150327	4.44621
1196	2539	vsa	48	30-49	2	male	married	brown	≤_ 8_years	1	heterosexual	≤_1	1	sexual	MENOR QUE 3	3		reagent	non_reactive		non_reactive	HIV_monoinfected	HIV_monoinfected	HIV_monoinfected	Yes	non_reactive	no	no	no	no	<200	no	no	8	594	0.013468	4.22468
1197	2540	jfs	26	18-29	3	female	single	black	>_ 8_years	2	heterosexual	≤_1	1	sexual	MENOR QUE 3	3	non_reactive	reagent	non_reactive		non_reactive	HIV_monoinfected	HIV_monoinfected	HIV_monoinfected	Yes	non_reactive	no	no	no	yes		no	yes
1198	2541	vlv	44	30-49	2	male	married	brown	≤_ 8_years	1	heterosexual	2 to 5	2	sexual	MENOR QUE 3	3	reagent	reagent	non_reactive		reagent		HIV_HCV	Hepatitis		reagent	no	no	no	yes	between 200-500	no	no	345	506	0.681818	5.11886
1199	2543	asc	35	30-49	2	male	married	white	>_ 8_years	2	heterosexual			sexual	MENOR QUE 3	3	non_reactive	non_reactive	non_reactive		non_reactive	HIV_monoinfected	HIV_monoinfected	HIV_monoinfected	Yes	non_reactive	no	yes	no	yes	between 200-500	no	no	475	662	0.717523	3.30016
1200	2545	orf	57	>_50	1	male	single	brown	≤_ 8_years	1	homosexual/bisexual	≤_1	1	sexual	MENOR QUE 3	3	reagent	reagent	non_reactive		non_reactive	HIV_monoinfected	HIV_monoinfected	HIV_monoinfected	Yes	non_reactive	yes	no	no	no	between 200-500	no	no	342	1887	0.18124	3.64205
1201	2546	cps	58	>_50	1	female	married	white	≤_ 8_years	1	heterosexual	≤_1	1	sexual	MENOR QUE 3	3	reagent	reagent	non_reactive		non_reactive	HIV_monoinfected	HIV_monoinfected	HIV_monoinfected	Yes	non_reactive	yes	no	no	yes	>_500	no	no	714	1020	0.7	2.77851
1202	2547	jas	49	30-49	2	male	married	white	≤_ 8_years	1	heterosexual			sexual	MENOR QUE 3	3	reagent	non_reactive	non_reactive		non_reactive	HIV_monoinfected	HIV_monoinfected	HIV_monoinfected	Yes	non_reactive	no	no	no	yes	between 200-500	no	no	337	1594	0.211418	3.60379
1203	2548	amj	24	18-29	3	female	married	white	>_ 8_years	2	heterosexual			sexual	MENOR QUE 3	3	non_reactive	reagent	non_reactive		non_reactive	HIV_monoinfected	HIV_monoinfected	HIV_monoinfected	Yes	non_reactive	no	no	no	no	<200	no	no	70			3.91233
1204	2549	daf	28	18-29	3	male	married	brown	>_ 8_years	2				sexual	MENOR QUE 3	3		non_reactive	non_reactive		non_reactive	HIV_monoinfected	HIV_monoinfected	HIV_monoinfected	Yes	non_reactive	no	no	no	no	>_500	no	no	524	3408	0.153756	3.60076
1205	2550	arsi	19	18-29	3	male	married	white	>_ 8_years	2				sexual	>_5 ANOS	1	non_reactive	reagent	non_reactive		non_reactive	HIV_monoinfected	HIV_monoinfected	HIV_monoinfected	Yes	non_reactive	no	no	no	no	<200	no	no	97	506	0.1917	4.92195
1206	2551	las	22	18-29	3	male	single	white	>_ 8_years	2	homosexual/bisexual	≤_1	1	sexual	MENOR QUE 3	3	non_reactive	non_reactive	non_reactive		non_reactive	HIV_monoinfected	HIV_monoinfected	HIV_monoinfected	Yes	non_reactive	no	no	no	no	>_500	no	no	1037	1716	0.604312	3.9667
1207	2553	eedp	4	0-17	4	female	single	brown	≤_ 8_years	1	heterosexual	≤_1	1	OUTROS	MENOR QUE 3	3	non_reactive	non_reactive	non_reactive		non_reactive	HIV_monoinfected	HIV_monoinfected	HIV_monoinfected	Yes	non_reactive	no	no	no	no		no	no
1208	2554	sjs	33	30-49	2	male	single	brown	>_ 8_years	2	heterosexual			sexual	MENOR QUE 3	3			non_reactive		non_reactive	HIV_monoinfected	HIV_monoinfected	HIV_monoinfected	Yes	non_reactive	no	no	no	no	between 200-500	no	no	328	1255	0.261355	4.44451
1209	2555	jg	58	>_50	1	male	single	brown	≤_ 8_years	1	heterosexual	2 to 5	2	sexual	MENOR QUE 3	3	reagent	reagent	non_reactive		non_reactive	HIV_monoinfected	HIV_monoinfected	HIV_monoinfected	Yes	non_reactive	yes	no	no	yes	>_500	no	no	557	968	0.575413	4.08404
1210	2556	gr	49	30-49	2	male	married	brown	>_ 8_years	2	heterosexual	≤_1	1	sexual	MENOR QUE 3	3	reagent	reagent	non_reactive		non_reactive	HIV_monoinfected	HIV_monoinfected	HIV_monoinfected	Yes	non_reactive	no	no	no	yes	between 200-500	no	no	480	2866	0.167481	3.51706
1211	2557	rm	22	18-29	3	male	married	white	>_ 8_years	2	heterosexual	≤_1	1	sexual	MENOR QUE 3	3	non_reactive	reagent	non_reactive		non_reactive	HIV_monoinfected	HIV_monoinfected	HIV_monoinfected	Yes	non_reactive	no	no	no	no	>_500	no	no	874	1372	0.637026	3.53199
1212	2558	rbd	56	>_50	1	female	widower	white	≤_ 8_years	1	heterosexual	≤_1	1	sexual	MENOR QUE 3	3	reagent	non_reactive	non_reactive		non_reactive	HIV_monoinfected	HIV_monoinfected	HIV_monoinfected	Yes	non_reactive					<200	no	no	57	1123	0.0507569	3.87496
1213	2559	afr	24	18-29	3	male	married	white	>_ 8_years	2	heterosexual	2 to 5	2	sexual	MENOR QUE 3	3		reagent	non_reactive		non_reactive	HIV_monoinfected	HIV_monoinfected	HIV_monoinfected	Yes	non_reactive	yes	yes	no	no	>_500	no	no	623	1260	0.494444	4.61927
1214	2560	tlp	24	18-29	3	female	single	white	>_ 8_years	2	heterosexual	>_5	3	sexual	MENOR QUE 3	3		reagent	non_reactive		non_reactive	HIV_monoinfected	HIV_monoinfected	HIV_monoinfected	Yes	non_reactive	no	no	no	yes	<200	no	no	68			4.46815
1215	2561	ppp	34	30-49	2	male	single	white	>_ 8_years	2	heterosexual	>_5	3	sexual	MENOR QUE 3	3	non_reactive	non_reactive	non_reactive		non_reactive	HIV_monoinfected	HIV_monoinfected	HIV_monoinfected	Yes	non_reactive	no	no	no		between 200-500	no	no	368	619	0.594507	4.42862
1216	2562	vsm	21	18-29	3	female	married	brown	>_ 8_years	2	heterosexual	≤_1	1	sexual	MENOR QUE 3	3		reagent	non_reactive		non_reactive	HIV_monoinfected	HIV_monoinfected	HIV_monoinfected	Yes	non_reactive	no	no	no	no	between 200-500	no	yes	464	923	0.502709	2.83187
1217	2563	atsb	23	18-29	3	male	married	white	>_ 8_years	2	heterosexual	2 to 5	2	sexual	MENOR QUE 3	3	non_reactive	reagent	non_reactive		non_reactive	HIV_monoinfected	HIV_monoinfected	HIV_monoinfected	Yes	non_reactive	no	yes	no	no	<200	no	yes	130	580	0.224138	4.34266
1218	2564	jmp	57	>_50	1	male	single	brown	>_ 8_years	2	heterosexual	≤_1	1	sexual	MENOR QUE 3	3	non_reactive		non_reactive		non_reactive	HIV_monoinfected	HIV_monoinfected	HIV_monoinfected	Yes	non_reactive	yes	no	no	no	<200	no	no	136			4.91418
1219	2565	rft	42	30-49	2	female	married	brown	≤_ 8_years	1	heterosexual	≤_1	1	sexual	MENOR QUE 3	3	non_reactive	non_reactive	non_reactive		non_reactive	HIV_monoinfected	HIV_monoinfected	HIV_monoinfected	Yes	non_reactive	no	no	no	no		yes	no
1220	2566	pr	38	30-49	2	male	single	brown	>_ 8_years	2	heterosexual	≤_1	1	sexual	MENOR QUE 3	3	non_reactive	non_reactive	non_reactive		non_reactive	HIV_monoinfected	HIV_monoinfected	HIV_monoinfected	Yes	non_reactive	yes	no	no	no	<200	no	no	161	459	0.350763	4.8788
1221	2569	bmb	24	18-29	3	male	married		>_ 8_years	2	heterosexual	≤_1	1	sexual	MENOR QUE 3	3	non_reactive	reagent	non_reactive		non_reactive	HIV_monoinfected	HIV_monoinfected	HIV_monoinfected	Yes	non_reactive	no	yes	no	no		no	yes
1222	2570	mfs	34	30-49	2	male	single	brown			homosexual/bisexual	≤_1	1	sexual	MENOR QUE 3	3	non_reactive	reagent	non_reactive		non_reactive	HIV_monoinfected	HIV_monoinfected	HIV_monoinfected	Yes	non_reactive	no	no	no	no		no	yes
1223	2574	mn	36	30-49	2	female	single	white	>_ 8_years	2	heterosexual	≤_1	1	sexual	MENOR QUE 3	3	non_reactive	non_reactive	non_reactive		non_reactive	HIV_monoinfected	HIV_monoinfected	HIV_monoinfected	Yes	non_reactive	no	no	no	yes	>_500	yes	yes	1225			4.07115
1224	2576	abl	20	18-29	3	male	single	brown	>_ 8_years	2	heterosexual	2 to 5	2	sexual	MENOR QUE 3	3	non_reactive	non_reactive	non_reactive		non_reactive	HIV_monoinfected	HIV_monoinfected	HIV_monoinfected	Yes	non_reactive	no	no	no	no	>_500	no	no	708	962	0.735967	2.78675
1225	2578	mls	46	30-49	2	female	married	black	>_ 8_years	2	heterosexual	≤_1	1	sexual	MENOR QUE 3	3	non_reactive	non_reactive	non_reactive		non_reactive	HIV_monoinfected	HIV_monoinfected	HIV_monoinfected	Yes	non_reactive	no	no	no	no	between 200-500	no	no	302	1626	0.185732	4.3452
1226	2579	jas	25	18-29	3	female	single	brown	≤_ 8_years	1	heterosexual	2 to 5	2	sexual	MENOR QUE 3	3	non_reactive	reagent	non_reactive		non_reactive	HIV_monoinfected	HIV_monoinfected	HIV_monoinfected	Yes	non_reactive	no	no	no	no	between 200-500	no	no	282	889	0.31721	3.77327
1227	2580	lc.	26	18-29	3	male	single	white	>_ 8_years	2	homosexual/bisexual	2 to 5	2	sexual	MENOR QUE 3	3		non_reactive	non_reactive		non_reactive	HIV_monoinfected	HIV_monoinfected	HIV_monoinfected	Yes	non_reactive	no	no	no	no	>_500	no	no	776	947	0.81943	4.32137
1228	2581	lccc	24	18-29	3	male	married	white	>_ 8_years	2	heterosexual	≤_1	1	sexual	MENOR QUE 3	3	non_reactive	reagent	non_reactive		non_reactive	HIV_monoinfected	HIV_monoinfected	HIV_monoinfected	Yes	non_reactive	no	no	no	yes	between 200-500	no	yes	492	1043	0.471716	3.99179
1229	2582	jdp	36	30-49	2	male	married	brown			heterosexual	2 to 5	2	sexual	MENOR QUE 3	3		non_reactive	non_reactive		non_reactive	HIV_monoinfected	HIV_monoinfected	HIV_monoinfected	Yes	non_reactive	no	no	no	no	between 200-500	no	no	456	580	0.786207	4.05595
1230	2583	atl	37	30-49	2	male	married	brown	≤_ 8_years	1				sexual	MENOR QUE 3	3	non_reactive	non_reactive	non_reactive		non_reactive	HIV_monoinfected	HIV_monoinfected	HIV_monoinfected	Yes	non_reactive							no
1231	2584	lmg	20	18-29	3	male	married	white	>_ 8_years	2	homosexual/bisexual	≤_1	1	sexual	MENOR QUE 3	3		non_reactive	non_reactive		non_reactive	HIV_monoinfected	HIV_monoinfected	HIV_monoinfected	Yes	non_reactive	no	no	no	no	between 200-500	no	yes	415	1222	0.339607	2.78923
1232	2585	ecmg	26	18-29	3	male	married	white			homosexual/bisexual	≤_1	1	sexual	MENOR QUE 3	3			non_reactive		non_reactive	HIV_monoinfected	HIV_monoinfected	HIV_monoinfected	Yes	non_reactive	no	no	no	no	>_500	no	yes	659	653	1.00919	3.74359
1233	2586	gccr	0	0-17	4	female	single	white	>_ 8_years	2	heterosexual			OUTROS	>_5 ANOS	1	non_reactive	non_reactive	non_reactive		non_reactive	HIV_monoinfected	HIV_monoinfected	HIV_monoinfected	Yes	non_reactive					>_500		no	686	1430	0.47972	3.83251
1234	2587	mps	25	18-29	3	female	married	brown	>_ 8_years	2	heterosexual			sexual	MENOR QUE 3	3	non_reactive	non_reactive	non_reactive		non_reactive	HIV_monoinfected	HIV_monoinfected	HIV_monoinfected	Yes	non_reactive	no	no	no	no	>_500	no	no	696	1161	0.599483	2.35793
1235	2588	rafo	20	18-29	3	male	single	white	>_ 8_years	2	homosexual/bisexual	2 to 5	2	sexual	MENOR QUE 3	3	non_reactive	reagent	non_reactive		reagent		HIV_HCV	Hepatitis		reagent	no	no	no	no	between 200-500	no	no	212	862	0.24594	4.39585
1236	2590	ndg	48	30-49	2	male	single	brown	≤_ 8_years	1	heterosexual	>_5	3	sexual	MENOR QUE 3	3			non_reactive		non_reactive	HIV_monoinfected	HIV_monoinfected	HIV_monoinfected	Yes	non_reactive	yes	yes	no	yes		yes	yes
1237	2591	rgt	48	30-49	2	female	divorced	brown	>_ 8_years	2	heterosexual	≤_1	1	sexual	MENOR QUE 3	3		non_reactive	non_reactive		non_reactive	HIV_monoinfected	HIV_monoinfected	HIV_monoinfected	Yes	non_reactive	no	no	no	yes	between 200-500	no	no	344	486	0.707819	4.3827
1238	2592	tcf	33	30-49	2	male	single	white	>_ 8_years	2	homosexual/bisexual	2 to 5	2	sexual	MENOR QUE 3	3	non_reactive	reagent	non_reactive		non_reactive	HIV_monoinfected	HIV_monoinfected	HIV_monoinfected	Yes	non_reactive	no	no	no	no	>_500	no	no	658	1524	0.431759	4.38727
1239	2593	fmfo	20	18-29	3	male	single	white	>_ 8_years	2	homosexual/bisexual			sexual	MENOR QUE 3	3		non_reactive	non_reactive		non_reactive	HIV_monoinfected	HIV_monoinfected	HIV_monoinfected	Yes	non_reactive	no	no	no	no		no	no
1240	2594	jab	51	>_50	1	female	single	brown	≤_ 8_years	1	heterosexual	2 to 5	2	sexual	>_5 ANOS	1	non_reactive	non_reactive	non_reactive		reagent		HIV_HCV	Hepatitis		reagent	yes	yes	yes		between 200-500	yes	no	454	650	0.698462	5.68423
1241	2595	ar.	35	30-49	2	male	single	brown	>_ 8_years	2	homosexual/bisexual	≤_1	1	sexual	ENTRE 3-5 ANOS	2	reagent	reagent	non_reactive		non_reactive	HIV_monoinfected	HIV_monoinfected	HIV_monoinfected	Yes	non_reactive	no	no	no	no	<200	no	no	100	1248	0.0801282	4.65631
1242	2596	jf	40	30-49	2	male	married	white	≤_ 8_years	1	heterosexual	≤_1	1	sexual	MENOR QUE 3	3	non_reactive	non_reactive	non_reactive		non_reactive	HIV_monoinfected	HIV_monoinfected	HIV_monoinfected	Yes	non_reactive	yes	no	no	yes	between 200-500	no	no	343	1012	0.338933	2.79309
1243	2597	jco	46	30-49	2	male	married	white	>_ 8_years	2	heterosexual	≤_1	1	sexual	MENOR QUE 3	3	reagent	reagent	non_reactive		non_reactive	HIV_monoinfected	HIV_monoinfected	HIV_monoinfected	Yes	non_reactive	yes	no	no	yes	<200	no	no	186	187	0.994652	3.97255
1244	2598	gas	29	18-29	3	female	married	brown	>_ 8_years	2	heterosexual	≤_1	1	sexual	MENOR QUE 3	3	non_reactive		non_reactive		non_reactive	HIV_monoinfected	HIV_monoinfected	HIV_monoinfected	Yes	non_reactive	no	no	no	no	between 200-500	no	no	388	728	0.532967	3.05192
1245	2599	egd	43	30-49	2	female	divorced	white	>_ 8_years	2	heterosexual	≤_1	1	sexual	MENOR QUE 3	3	non_reactive	non_reactive	non_reactive		non_reactive	HIV_monoinfected	HIV_monoinfected	HIV_monoinfected	Yes	non_reactive	no	no	no	yes	<200	no	no	139	465	0.298925	4.01105
1246	2600	rjrs	35	30-49	2	male	single	brown	>_ 8_years	2	homosexual/bisexual	2 to 5	2	sexual	>_5 ANOS	1	reagent	reagent	non_reactive		non_reactive	HIV_monoinfected	HIV_monoinfected	HIV_monoinfected	Yes	non_reactive	no	no	no	no	between 200-500	no	no	425	762	0.557743	4.636
1247	2601	af.	40	30-49	2	male	married	brown	>_ 8_years	2	heterosexual	≤_1	1	sexual	MENOR QUE 3	3	non_reactive	non_reactive	non_reactive		non_reactive	HIV_monoinfected	HIV_monoinfected	HIV_monoinfected	Yes	non_reactive	no	no	no	no	<200	no	no	9	257	0.0350195	3.50786
1248	2602	jmrs	28	18-29	3	male	single	brown	>_ 8_years	2	homosexual/bisexual	2 to 5	2	sexual	MENOR QUE 3	3	non_reactive	non_reactive	non_reactive		non_reactive	HIV_monoinfected	HIV_monoinfected	HIV_monoinfected	Yes	non_reactive	no	no	no	no	between 200-500	no	no	492	1738	0.283084	3.9861
1249	2607	ADL	25	18-29	3	female	married	white	>_ 8_years	2	heterosexual	≤_1	1	sexual	MENOR QUE 3	3			non_reactive		non_reactive	HIV_monoinfected	HIV_monoinfected	HIV_monoinfected	Yes	non_reactive	no	no	no	no	>_500		no	614	947	0.648363	4.36061
1250	2608	wfs	25	18-29	3	male	single	white	>_ 8_years	2	homosexual/bisexual	2 to 5	2	sexual	MENOR QUE 3	3			non_reactive		non_reactive	HIV_monoinfected	HIV_monoinfected	HIV_monoinfected	Yes	non_reactive	no	yes	no	no		no	no
1251	2609	iba	63	>_50	1	female	divorced	brown	≤_ 8_years	1	heterosexual	≤_1	1	sexual	MENOR QUE 3	3	reagent	reagent	non_reactive		non_reactive	HIV_monoinfected	HIV_monoinfected	HIV_monoinfected	Yes	non_reactive	no	no	no	no		no	no
1252	2613	zat	40	30-49	2	male	single	brown	>_ 8_years	2	homosexual/bisexual	2 to 5	2	sexual	MENOR QUE 3	3		non_reactive	non_reactive		non_reactive	HIV_monoinfected	HIV_monoinfected	HIV_monoinfected	Yes	non_reactive	no	yes	no	yes	<200	no	yes	114	2090	0.0545455	4.47065
1253	2616	gdr	23	18-29	3	male	single	white	>_ 8_years	2	homosexual/bisexual	>_5	3	sexual	MENOR QUE 3	3	non_reactive	reagent	non_reactive		non_reactive	HIV_monoinfected	HIV_monoinfected	HIV_monoinfected	Yes	non_reactive	no	yes	no	no	>_500	no	yes	794			4.21431
1254	2619	lip	19	18-29	3	female	single	white	>_ 8_years	2	heterosexual	≤_1	1	sexual	MENOR QUE 3	3		reagent	non_reactive		non_reactive	HIV_monoinfected	HIV_monoinfected	HIV_monoinfected	Yes	non_reactive	no	yes	no	no	between 200-500	no	yes	478	1230	0.388618	3.26505
1255	2621	maa	23	18-29	3	male	single	white	>_ 8_years	2	heterosexual	2 to 5	2	sexual	MENOR QUE 3	3	non_reactive	reagent	non_reactive		non_reactive	HIV_monoinfected	HIV_monoinfected	HIV_monoinfected	Yes	non_reactive	no	no	no	yes	between 200-500	no	yes	410	710	0.577465	4.56493
1256	2626	lhcm	22	18-29	3	male	single	white	>_ 8_years	2	homosexual/bisexual	2 to 5	2	sexual	MENOR QUE 3	3		non_reactive	non_reactive		non_reactive	HIV_monoinfected	HIV_monoinfected	HIV_monoinfected	Yes	non_reactive	no	yes	no	no		no	yes
1257	2627	mbrf	24	18-29	3	male	single	white	>_ 8_years	2	homosexual/bisexual	2 to 5	2	sexual	MENOR QUE 3	3		non_reactive	non_reactive		non_reactive	HIV_monoinfected	HIV_monoinfected	HIV_monoinfected	Yes	non_reactive	yes	yes	no	no	between 200-500	no	no	322	1148	0.280488	3.59481
1258	2629	dal	32	30-49	2	female	married	white	>_ 8_years	2	heterosexual			sexual	MENOR QUE 3	3	non_reactive	reagent	non_reactive		non_reactive	HIV_monoinfected	HIV_monoinfected	HIV_monoinfected	Yes	non_reactive	no	no	no	no		no	no
1259	2630	cgm	19	18-29	3	male		white				>_5	3	sexual	MENOR QUE 3	3	non_reactive	reagent	non_reactive		non_reactive	HIV_monoinfected	HIV_monoinfected	HIV_monoinfected	Yes	non_reactive	no	no	no	no		no	no
1260	917	DAR	37	30-49	2	male	divorced	white	≤_ 8_years	1	heterosexual	>_5	3	sexual	>_5_years	1		non_reactive									yes	yes	yes	yes	<200	no		156	1292	0.120743	5.69897
1261	919	DHN	21	18-29	3	male	single	white						sexual	>_5_years	1											no	yes	no	no		no	no
1262	927	FSF	28	18-29	3	male	single	white	≤_ 8_years	1				sexual	>_5_years	1															between 200-500			383	2094	0.182904	3.64128
1263	928	ETB	45	30-49	2	female	divorced	white	≤_ 8_years	1	heterosexual	≤_1	1	sexual	>_5_years	1
1264	932	LAT	42	30-49	2	male	married	white	≤_ 8_years	1	heterosexual	≤_1	1	sexual	>_5_years	1											no	no	no	no	between 200-500	no	no	418	478	0.874477
1265	935	MGB	45	30-49	2	female		white				≤_1	1	sexual	>_5_years	1
1266	940	VD	30	30-49	2	female		white			heterosexual			sexual	>_5_years	1
1267	943	MF	42	30-49	2	male	married	white	>_ 8_years	2	heterosexual				>_5_years	1
1268	944	CJ	12	0-17	4	male	single	white	≤_ 8_years	1				sexual	>_5_years	1															between 200-500			235	1885	0.124668	2.67943
1269	945	DRASR	26	18-29	3	female	married	white	>_ 8_years	2	heterosexual			sexual	>_5_years	1	reactive										no	no	no	no	>_500	no	no	729	1263	0.577197	1.60206
1270	958	JLP	5	0-17	4	female	single	white	≤_ 8_years	1				others	>_5_years	1	non_reactive	reactive									no	no	no	no	between 200-500	no	no	240	914	0.262582
1271	960	CIS	41	30-49	2	female	married	white	≤_ 8_years	1	heterosexual	≤_1	1	sexual	>_5_years	1													no	no	<200	no	no	46	544	0.0845588	5.8293
1272	974	SGA	28	18-29	3	male	married	white	≤_ 8_years	1	heterosexual			sexual	>_5_years	1															between 200-500			258	933	0.276527	3.36736
1273	977	CAS	45	30-49	2	female		white			heterosexual	≤_1	1	sexual	>_5_years	1
1274	978	SFSS	28	18-29	3	female		white			heterosexual	≤_1	1	sexual	>_5_years	1
1275	980	MS	16	0-17	4	female									>_5_years	1
1276	983	MLO	27	18-29	3	female	married	white	≤_ 8_years	1	heterosexual			sexual	>_5_years	1															>_500			762	1166	0.653516	3.48144
1277	986	MMSF	53	>_50	1	female	married	white	≤_ 8_years	1	heterosexual	≤_1	1	sexual	>_5_years	1												no	no	yes		no	no
1278	988	ASV	32	30-49	2	female		white	>_ 8_years	2				sexual	>_5_years	1
1279	989	JSA	55	>_50	1	male		white							>_5_years	1
1280	995	JRS	25	18-29	3	female	single	white	>_ 8_years	2	heterosexual				>_5_years	1
1281	996	DRS	30	30-49	2	male	single	white	≤_ 8_years	1				sexual	>_5_years	1															between 200-500			301	2159	0.139416	5.54158
1282	998	CSVM	32	30-49	2	male	widower	white	≤_ 8_years	1	heterosexual			sexual	>_5_years	1	reactive	reactive									yes	no	no	no	between 200-500	no	no	397	446	0.890135	4.11059
1283	1000	NIPGOG	25	18-29	3	female		white	>_ 8_years	2	heterosexual				>_5_years	1
1284	1001	EPM	47	30-49	2	female	single	white	≤_ 8_years	1	heterosexual			sexual	>_5_years	1
1285	1010	GTMJ	41	30-49	2	male	married	white	>_ 8_years	2	heterosexual			sexual	>_5_years	1
1286	1011	JDC	20	18-29	3	male	single	white	>_ 8_years	2	heterosexual			sexual	>_5_years	1															between 200-500			212	835	0.253892
1287	1018	EAP	30	30-49	2	male	married	white	>_ 8_years	2	heterosexual			sexual	>_5_years	1															<200			27	625	0.0432	5.37291
1288	1020	VRM	32	30-49	2	male		white	≤_ 8_years	1				sexual	>_5_years	1
1289	1024	VNC	21	18-29	3	female	single	white	≤_ 8_years	1	heterosexual			sexual	>_5_years	1															between 200-500			229	513	0.446394	5.58433
1290	1026	NMDS	35	30-49	2	female	married	white	≤_ 8_years	1	heterosexual			sexual	>_5_years	1															<200			13	1979	0.00656897	1.60206
1291	1027	MBS	39	30-49	2	female	single	white	>_ 8_years	2	heterosexual	≤_1	1	sexual	>_5_years	1											no	no	no	no	>_500	no	no	545	1035	0.52657	2.93298
1292	1028	CC	39	30-49	2	female		white	>_ 8_years	2	heterosexual				>_5_years	1
1293	1032	MFR	37	30-49	2	male	single	white	≤_ 8_years	1	heterosexual			sexual	>_5_years	1															<200			53	283	0.187279	3.87274
1294	1034	CLD	25	18-29	3	male	single	white	>_ 8_years	2	homosexual/bisexual			sexual	>_5_years	1											no	no	no	yes	between 200-500			213	631	0.337559	1.60206
1295	1039	ES	24	18-29	3	male		white							>_5_years	1
1296	1040	RF	43	30-49	2	male		white							>_5_years	1
1297	1043	ELB	0	0-17	4	male	single	white	≤_ 8_years	1				others	>_5_years	1		non_reactive									no	no	no	no	>_500	no	no	766	1115	0.686996
1298	1046	NALBYM	49	30-49	2	female	married	white	≤_ 8_years	1	heterosexual	≤_1	1	sexual	>_5_years	1											no	no	no	no	>_500	no	no	511	2241	0.228023	1.60206
1299	1049	CL	41	30-49	2	male	married	white	≤_ 8_years	1	heterosexual	≤_1	1	sexual	>_5_years	1												yes			>_500			576	2224	0.258993	5.64738
1300	1051	OS	59	>_50	1	male		white							>_5_years	1
1301	1058	ADG	37	30-49	2	male	single	white	>_ 8_years	2	heterosexual			sexual	>_5_years	1											no	no	no	no	<200	no	no	76	559	0.135957	5.11753
1302	1059	JAL	47	30-49	2	male		white	>_ 8_years	2	heterosexual			sexual	>_5_years	1
1303	1060	GAL	24	18-29	3	male								sexual	>_5_years	1												no	no	no	<200	no	no	119	1851	0.0642896	1.60206
1304	1063	MESL	22	18-29	3	female	single	white	≤_ 8_years	1	heterosexual	≤_1	1	sexual	>_5_years	1											yes	yes	no	yes	<200	no	no	23	452	0.050885	5.57153
1305	1070	JMS	58	>_50	1	male	married	brown	≤_ 8_years	1	heterosexual	≤_1	1	sexual	>_5_years	1		reactive									no	no	no	yes	<200	no	no	155	1511	0.102581
1306	1072	MMM	30	30-49	2	male	single		>_ 8_years	2	heterosexual				>_5_years	1
1307	1077	CS	28	18-29	3	female	married	black	≤_ 8_years	1	heterosexual	≤_1	1	sexual	>_5_years	1															<200			163	715	0.227972
1308	1078	ATH	41	30-49	2	male		white	>_ 8_years	2	heterosexual				>_5_years	1
1309	1080	KSM	34	30-49	2	female	single	white	>_ 8_years	2	heterosexual			sexual	>_5_years	1															between 200-500			348	306	1.13725	4.71783
1310	1081	RMT	40	30-49	2	female	divorced	white	>_ 8_years	2	heterosexual			sexual	>_5_years	1											no	no	no	no	<200	no	no	41	139	0.294964
1311	1091	VZ	51	>_50	1	male	married	white	≤_ 8_years	1	heterosexual			sexual	>_5_years	1
1312	1101	JCG	40	30-49	2	male	single	brown	≤_ 8_years	1	homosexual/bisexual				>_5_years	1											yes		no
1313	1115	IPO	27	18-29	3	female	married	brown	≤_ 8_years	1	heterosexual	≤_1	1	sexual	>_5_years	1	non_reactive										no	no	no	no	between 200-500	no	no	368	765	0.481046	1.60206
1314	1121	JTFP	0	0-17	4	female	single	white						others	>_5_years	1											no	no	no	no	between 200-500	no	no	462	608	0.759868
1315	1125	DM	36	30-49	2	male	single	white	≤_ 8_years	1	heterosexual				>_5_years	1
1316	1128	NSP	27	18-29	3	male	married	brown			heterosexual	≤_1	1	sexual	>_5_years	1											no	no	no	no	>_500	no	no	593	764	0.776178
1317	1132	EJS	42	30-49	2	male	married	brown	≤_ 8_years	1	heterosexual	≤_1	1	sexual	>_5_years	1											no	no	no	no		no	no
1318	1136	SVMS	21	18-29	3	female	married	white	≤_ 8_years	1	heterosexual	≤_1	1	sexual	>_5_years	1		reactive									no	no	no	no	>_500	no	no	642	1156	0.555363	3.04258
1319	1144	SLW	51	>_50	1	male		white			heterosexual			sexual	>_5_years	1
1320	1146	NAC	18	18-29	3	female	widower	white	≤_ 8_years	1	heterosexual	≤_1	1	sexual	>_5_years	1											no	no	no	no	>_500	no	no	863	839	1.02861	1.76343
1321	1152	TAS	37	30-49	2	female	married	white			heterosexual	≤_1	1	sexual	>_5_years	1	non_reactive										no	no	no	no	>_500	no	no	630	1366	0.461201	4.11873
1322	1155	VG	40	30-49	2	male	married	white			heterosexual	≤_1	1	sexual	>_5_years	1
1323	1156	VAS	51	>_50	1	male	single	white	>_ 8_years	2	heterosexual	≤_1	1	sexual	>_5_years	1	non_reactive										no	no	no	no		no	no
1324	1166	GJS	32	30-49	2	male	single	white	>_ 8_years	2	homosexual/bisexual			sexual	>_5_years	1		reactive													<200			178	1580	0.112658	3.67715
1325	1168	JSL	38	30-49	2	male	single	white	>_ 8_years	2	heterosexual			sexual	>_5_years	1											no	no	no	no		no	no
1326	1169	RPFJ	28	18-29	3	male	single	white	>_ 8_years	2	heterosexual			sexual	>_5_years	1											yes	yes	no	yes	<200	no	no	31	146	0.212329	3.89492
1327	1176	CMG	19	18-29	3	male	single	white	>_ 8_years	2	heterosexual			sexual	>_5_years	1															between 200-500			498	1001	0.497502	4.43374
1328	1180	RRSN	47	30-49	2	female									>_5_years	1																no
1329	1181	FJP	67	>_50	1	male	married	brown	≤_ 8_years	1	heterosexual				>_5_years	1															<200			156	597	0.261307	4.76378
1330	1184	GM	35	30-49	2	male	single	white	>_ 8_years	2				sexual	>_5_years	1
1331	1187	JAB	45	30-49	2	female		white			heterosexual				>_5_years	1
1332	1188	CD	34	30-49	2	male	single	brown	≤_ 8_years	1	homosexual/bisexual				>_5_years	1
1333	1190	JLC	40	30-49	2	male		white	>_ 8_years	2	heterosexual			sexual	>_5_years	1															between 200-500			225	1384	0.162572	1.60206
1334	1191	NAA	44	30-49	2	male		white	≤_ 8_years	1	heterosexual				>_5_years	1
1335	1192	NF	39	30-49	2	male		white	≤_ 8_years	1	homosexual/bisexual				>_5_years	1
1336	1193	RAN	24	18-29	3	male		white	≤_ 8_years	1	heterosexual	>_5	3		>_5_years	1
1337	1200	IJCJ	26	18-29	3	male	married	white	>_ 8_years	2	heterosexual	≤_1	1	sexual	>_5_years	1															<200			163	802	0.203242	1.60206
1338	1206	MDO	48	30-49	2	female					heterosexual			sexual	>_5_years	1															between 200-500			240	1068	0.224719	1.99123
1339	1207	JCP	42	30-49	2	male		brown			heterosexual				>_5_years	1
1340	1208	IFA	36	30-49	2	female	married	white	≤_ 8_years	1	heterosexual	≤_1	1	sexual	>_5_years	1											yes	yes	no	yes	>_500	no	no	540	1952	0.276639	3.34262
1341	1214	LF	20	18-29	3	female	single	white	>_ 8_years	2	heterosexual			sexual	>_5_years	1		reactive													<200			112	1287	0.0870241	2.04139
1342	1220	ARF				male		white	>_ 8_years	2	heterosexual				>_5_years	1
1343	1222	JLB	34	30-49	2	male	married	brown	≤_ 8_years	1	heterosexual	≤_1	1	sexual	>_5_years	1		reactive													between 200-500			292	1040	0.280769	1.60206
1344	1225	GPO	35	30-49	2	male	married	white	>_ 8_years	2	heterosexual	≤_1	1	sexual	>_5_years	1		non_reactive									no	no	no	no	between 200-500	no	no	365	956	0.381799	3.39985
1345	1227	ACG	43	30-49	2	male	divorced	white	≤_ 8_years	1				sexual	>_5_years	1	reactive	reactive									yes	yes	no	yes	<200	no	yes	118	585	0.201709	2.27184
1346	1228	RBR	32	30-49	2	female		white	>_ 8_years	2	heterosexual				>_5_years	1
1347	1233	ACS	26	18-29	3	female	married	white	>_ 8_years	2	heterosexual			sexual	>_5_years	1																					1.60206
1348	1234	HVS	46	30-49	2	female	married	white	≤_ 8_years	1	heterosexual			sexual	>_5_years	1															between 200-500			248
1349	1244	ASS	38	30-49	2	female	widower	white	≤_ 8_years	1	heterosexual	2 to 5	2	sexual	>_5_years	1
1350	1246	MN	40	30-49	2	female	widower	white	>_ 8_years	2	heterosexual	2 to 5	2	sexual	>_5_years	1		reactive									no	no	no	no	<200	no	no	161	1030	0.156311
1351	1253	RP	30	30-49	2	male	married	white	≤_ 8_years	1	heterosexual	≤_1	1	sexual	>_5_years	1	reactive
1352	1267	SS	27	18-29	3	male	single	white	>_ 8_years	2	homosexual/bisexual			sexual	>_5_years	1		non_reactive									no	no	no	no	between 200-500	no	no	369
1353	1268	EAS	57	>_50	1	female	single	white	≤_ 8_years	1	heterosexual	≤_1	1	sexual	>_5_years	1											no	no	no	no	<200	no	no	53	878	0.0603645	1.64345
1354	1272	LOB	13	0-17	4	male	single	white	≤_ 8_years	1	heterosexual			sexual	>_5_years	1	non_reactive											no			<200			15	1973	0.00760264	2.80754
1355	1280	NNS	32	30-49	2	male	divorced	brown	≤_ 8_years	1				sexual	>_5_years	1											no	no	no	no	<200	no	no	9	707	0.0127298	1.60206
1356	1287	RPCR	33	30-49	2	female	married	white	≤_ 8_years	1	heterosexual	≤_1	1	sexual	>_5_years	1											no	no	no	no	between 200-500	no	no	268	1010	0.265347
1357	1288	ARS	38	30-49	2	female	single	white	≤_ 8_years	1	heterosexual	≤_1	1	sexual	>_5_years	1											no	no	no	no	between 200-500	no	no	435	1061	0.409991
1358	1292	JLB	39	30-49	2	male	widower	white	>_ 8_years	2	heterosexual			sexual	>_5_years	1															>_500			675	386	1.7487	1.60206
1359	1294	VRR				male									>_5_years	1																	no
1360	1298	RS	44	30-49	2	male	divorced	white	>_ 8_years	2				sexual	>_5_years	1												no			between 200-500			294	800	0.3675	1.60206
1361	1299	JSA	29	18-29	3	male	married	white	≤_ 8_years	1	heterosexual	≤_1	1	sexual	>_5_years	1												no			between 200-500			310			4.18955
1362	1304	ACS	66	>_50	1	male	single		≤_ 8_years	1	heterosexual	>_5	3	sexual	>_5_years	1											yes			yes
1363	1313	JSS	48	30-49	2	male		white	≤_ 8_years	1	heterosexual			sexual	>_5_years	1	non_reactive													no
1364	1314	SLS	37	30-49	2	female	married	white	≤_ 8_years	1	heterosexual	≤_1	1	sexual	>_5_years	1
1365	1316	LSDP	51	>_50	1	female		white			heterosexual				>_5_years	1
1366	1317	JAP	45	30-49	2	female		white	≤_ 8_years	1	heterosexual			sexual	>_5_years	1															<200			44			4.66591
1367	1319	JCL	29	18-29	3	male		white	>_ 8_years	2	heterosexual	>_5	3	sexual	>_5_years	1											yes	no	no	yes	<200	no	no	6	1089	0.00550964
1368	1320	AFC	73	>_50	1	male	married	white	≤_ 8_years	1	homosexual/bisexual	>_5	3	sexual	>_5_years	1															<200			85	352	0.241477	5.31655
1369	1323	SWAR	32	30-49	2	male		brown	≤_ 8_years	1	heterosexual			sexual	>_5_years	1															>_500			799	2451	0.325989	3.58354
1370	1329	LM	24	18-29	3	male	married		>_ 8_years	2	heterosexual			sexual	>_5_years	1															>_500			777	880	0.882955	3.55691
1371	1330	PRCG	36	30-49	2	male		white	>_ 8_years	2	heterosexual			sexual	>_5_years	1
1372	1335	LB	53	>_50	1	female	widower	white	≤_ 8_years	1	heterosexual			sexual	>_5_years	1															<200			176	931	0.189044
1373	1336	GVP	50	>_50	1	male	single	white	≤_ 8_years	1	heterosexual			sexual	>_5_years	1											yes	no	no	no	between 200-500		no	455	495	0.919192
1374	1338	MF	26	18-29	3	male	single		>_ 8_years	2					>_5_years	1
1375	1339	SJS	34	30-49	2	male	widower	white	>_ 8_years	2	heterosexual			sexual	>_5_years	1															<200			138	793	0.174023
1376	1340	ARSB	20	18-29	3	female	single	white	≤_ 8_years	1	heterosexual			sexual	>_5_years	1	non_reactive	reactive									no	no	no	no	>_500	no		532	1264	0.420886
1377	1341	MTA	37	30-49	2	female	divorced		>_ 8_years	2	heterosexual			sexual	>_5_years	1												yes	yes		<200			82	2085	0.0393285	3.50987
1378	1342	IARL	49	30-49	2	female	married	white	≤_ 8_years	1	heterosexual	≤_1	1	sexual	>_5_years	1															<200			41	1161	0.0353144	1.60206
1379	1343	LAC	7	0-17	4	male	single	white	>_ 8_years	2	heterosexual	≤_1	1	others	>_5_years	1															>_500		no	780	507	1.53846	1.60206
1380	1344	VCC	38	30-49	2	male	divorced	white	>_ 8_years	2	heterosexual	≤_1	1	sexual	>_5_years	1															>_500			915	1940	0.471649	2.89321
1381	1345	DMS	36	30-49	2	male	divorced	brown	≤_ 8_years	1	heterosexual	≤_1	1	sexual	>_5_years	1															>_500			548	2183	0.251031	3.9878
1382	1349	AS	29	18-29	3	male	single	white	≤_ 8_years	1	heterosexual	≤_1	1	sexual	>_5_years	1															between 200-500			237	1629	0.145488	1.83251
1383	1351	AC	29	18-29	3	male	single	brown	≤_ 8_years	1	heterosexual			sexual	>_5_years	1											yes				between 200-500	no	no	377	257	1.46693	2.30963
1384	1352	JBS	36	30-49	2	female	married	white	≤_ 8_years	1	heterosexual	≤_1	1	sexual	>_5_years	1															>_500			867	1658	0.522919	3.01368
1385	1353	EGF	61	>_50	1	female	married	brown	≤_ 8_years	1	heterosexual	≤_1	1	sexual	>_5_years	1															<200			36	838	0.0429594
1386	1354	RAL	32	30-49	2	male	married	white	>_ 8_years	2	homosexual/bisexual			sexual	>_5_years	1
1387	1357	CAF	38	30-49	2	male	married	brown	≤_ 8_years	1	heterosexual	≤_1	1	sexual	>_5_years	1															<200			113	2758	0.0409717	1.60206
1388	1358	SMBG	24	18-29	3	male	single	white	>_ 8_years	2					>_5_years	1
1389	1366	JPC	32	30-49	2	male		white	≤_ 8_years	1	heterosexual			sexual	>_5_years	1
1390	1367	ZAO	39	30-49	2	female		white	≤_ 8_years	1	heterosexual			sexual	>_5_years	1																no
1391	1368	CMM	25	18-29	3	female	married	white	>_ 8_years	2	heterosexual	≤_1	1	sexual	>_5_years	1											no	no	no	no	between 200-500	no	no	352	1516	0.23219	3.05652
1392	1373	JAO	37	30-49	2	male	single	white	>_ 8_years	2	homosexual/bisexual			sexual	>_5_years	1															>_500			666	1147	0.580645	1.60206
1393	1374	SSA	36	30-49	2	female	single	white	≤_ 8_years	1	heterosexual	≤_1	1	sexual	>_5_years	1															>_500			783	547	1.43144	5.69897
1394	1375	SRT	28	18-29	3	female	married	white	≤_ 8_years	1	heterosexual			sexual	>_5_years	1															between 200-500			269			5.92583
1395	1379	VC	60	>_50	1	male	married	white	≤_ 8_years	1	heterosexual			sexual	>_5_years	1															<200			111
1396	1382	AAB	32	30-49	2	male	married	brown	≤_ 8_years	1	heterosexual	≤_1	1	sexual	>_5_years	1	non_reactive	reactive									no	yes	no	no	between 200-500	no	no	260	791	0.328698
1397	1384	TS	38	30-49	2	female	single	white	≤_ 8_years	1	heterosexual	≤_1	1	sexual	>_5_years	1											no	no	no	no		no
1398	1387	NO	41	30-49	2	male	widower	white	≤_ 8_years	1	heterosexual	≤_1	1	sexual	>_5_years	1												no	no	no	between 200-500	no	no	323	363	0.889807	1.60206
1399	1391	LR	29	18-29	3	female	single	white	≤_ 8_years	1	heterosexual	≤_1	1	sexual	>_5_years	1													no		between 200-500			216	864	0.25	1.60206
1400	1395	LAWC	42	30-49	2	female	divorced	white	>_ 8_years	2	heterosexual	>_5	3	sexual	>_5_years	1											no	no	no	no	<200	no	no	32	1389	0.0230382	4.11307
1401	1399	JER	42	30-49	2	male	married	white	>_ 8_years	2	heterosexual			sexual	>_5_years	1															<200			149	508	0.293307	1.79934
1402	1400	ALF	40	30-49	2	male	single	brown	≤_ 8_years	1	heterosexual				>_5_years	1
1403	1402	RRS	25	18-29	3	female	single	white	≤_ 8_years	1	heterosexual			sexual	>_5_years	1											no	no	no	no	between 200-500	no	no	226	1391	0.162473	4.11099
1404	1403	JSCD	21	18-29	3	male	single	white	>_ 8_years	2	homosexual/bisexual	2 to 5	2	sexual	>_5_years	1																no
1405	1404	LCCC	42	30-49	2	male	single	brown	>_ 8_years	2	heterosexual			sexual	>_5_years	1																no
1406	1406	SGF	62	>_50	1	male	married	brown	>_ 8_years	2	heterosexual	≤_1	1	sexual	>_5_years	1															<200			76	1498	0.0507343
1407	1407	AJM	22	18-29	3	male	married	brown	≤_ 8_years	1	heterosexual			sexual	>_5_years	1																			743		2.7839
1408	1413	JPO	50	>_50	1	male	married	white	≤_ 8_years	1	heterosexual			sexual	>_5_years	1															<200	no		64	971	0.0659114	4.83298
1409	1420	MN	29	18-29	3	female	single	white	≤_ 8_years	1	heterosexual	≤_1	1	sexual	>_5_years	1															>_500			777	1241	0.626108	2.96848
1410	1421	DSM	20	18-29	3	male	married	white	>_ 8_years	2	homosexual/bisexual	≤_1	1	sexual	>_5_years	1											no	no	no	yes	between 200-500	no	no	221	1072	0.206157	3.35102
1411	1423	ADP	64	>_50	1	male	married	white	≤_ 8_years	1	heterosexual			sexual	>_5_years	1											yes	yes	yes	yes		no	yes
1412	1425	RJM	23	18-29	3	male	single	brown	≤_ 8_years	1	heterosexual	≤_1	1	sexual	>_5_years	1	non_reactive											no	no	no	<200	no	no	43	2173	0.0197883
1413	1427	LCBL	30	30-49	2	male		brown			heterosexual				>_5_years	1
1414	1428	EDC	40	30-49	2	male	married	white	≤_ 8_years	1	heterosexual	>_5	3	sexual	>_5_years	1	reactive	reactive									no	no	no	no	<200	no	no	157	1251	0.1255
1415	1434	SL	23	18-29	3	female	married	brown			heterosexual	≤_1	1	sexual	>_5_years	1												yes	no	yes	>_500	no	yes	785			2.12385
1416	1435	ISA	42	30-49	2	male	divorced	white	≤_ 8_years	1	heterosexual			sexual	>_5_years	1
1417	1437	JM	35	30-49	2	male	single	brown	≤_ 8_years	1	heterosexual	>_5	3	sexual	>_5_years	1											yes	yes	no	yes	between 200-500	no		487	1145	0.425328
1418	1440	EF	46	30-49	2	male	married	white	>_ 8_years	2	heterosexual	≤_1	1	sexual	>_5_years	1	non_reactive	non_reactive									no	no	no	no	<200	no	no	147			1.60206
1419	1442	JFD	41	30-49	2	male	single	brown	≤_ 8_years	1				sexual	>_5_years	1												no	no			no
1420	1444	IRPR	38	30-49	2	male	single	white	>_ 8_years	2	heterosexual			sexual	>_5_years	1													no				no
1421	1448	KR	23	18-29	3	female	married	brown	≤_ 8_years	1	heterosexual				>_5_years	1													no
1422	1451	TLF	26	18-29	3	female	single	white	≤_ 8_years	1	heterosexual			sexual	>_5_years	1											no	no	no	no	>_500	no	no	1176	1104	1.06522	1.60206
1423	1452	MCVP	60	>_50	1	female	widower	white	>_ 8_years	2	heterosexual	≤_1	1	sexual	>_5_years	1																no
1424	1454	PC	45	30-49	2	male	single	brown	≤_ 8_years	1	heterosexual	>_5	3	sexual	>_5_years	1											yes				between 200-500	no	yes	299	1471	0.203263	4.80493
1425	1457	JLG	40	30-49	2	male	single	white	≤_ 8_years	1	heterosexual	>_5	3	sexual	>_5_years	1											yes
1426	1458	MSGS	33	30-49	2	female	single	brown	>_ 8_years	2	heterosexual			sexual	>_5_years	1													no
1427	1460	CPS	30	30-49	2	female	married	white	>_ 8_years	2	heterosexual	≤_1	1	sexual	>_5_years	1											no	no	no	no	between 200-500	no	no	271	1181	0.229467	1.716
1428	1462	AFR	26	18-29	3	male	married	brown						sexual	>_5_years	1
1429	1466	NAJ	48	30-49	2	male	divorced	white	>_ 8_years	2	homosexual/bisexual	>_5	3	sexual	>_5_years	1															<200			65	1155	0.0562771	1.60206
1430	1472	JMA	37	30-49	2	female		white	≤_ 8_years	1	heterosexual				>_5_years	1
1431	1473	IV	47	30-49	2	female			≤_ 8_years	1	heterosexual				>_5_years	1											yes
1432	1474	GDO	50	>_50	1	female		white	>_ 8_years	2	heterosexual			sexual	>_5_years	1
1433	1475	MAV	38	30-49	2	male	single	white	≤_ 8_years	1	heterosexual	>_5	3	sexual	>_5_years	1											yes	yes	no	yes	between 200-500	no	yes	328	896	0.366071	4.51046
1434	1478	SBH	51	>_50	1	male	divorced	brown	≤_ 8_years	1	heterosexual	>_5	3	sexual	>_5_years	1	non_reactive	non_reactive									yes	no	no	yes	>_500	no	no	626	594	1.05387	1.60206
1435	1479	NSC	48	30-49	2	female	divorced	white	≤_ 8_years	1	heterosexual				>_5_years	1															>_500			936	2231	0.419543	4.99231
1436	1482	TCR	27	18-29	3	female					heterosexual			sexual	>_5_years	1															>_500			830	640	1.29688	4.6326
1437	1485	PAR	36	30-49	2	female	single	white	≤_ 8_years	1	heterosexual	≤_1	1	sexual	>_5_years	1											no	no	no	no	between 200-500	no	no	239	645	0.370543	3.45347
1438	1487	AS	47	30-49	2	male	married	brown	≤_ 8_years	1	heterosexual			sexual	>_5_years	1															between 200-500			252	1361	0.185158	4.76105
1439	1492	PRCS	28	18-29	3	male		white	>_ 8_years	2					>_5_years	1
1440	1494	VAS	46	30-49	2	male	single	white	≤_ 8_years	1	homosexual/bisexual	>_5	3	sexual	>_5_years	1															<200			14	68	0.205882	6.4607
1441	1504	FEN				male	married	white			heterosexual			sexual	>_5_years	1
1442	1508	AAJ	58	>_50	1	male	divorced	brown	≤_ 8_years	1	heterosexual	≤_1	1	sexual	>_5_years	1											yes	no	no	no	>_500	no	no	680	400	1.7	1.60206
1443	1512	KFB	20	18-29	3	female	single	white	>_ 8_years	2	heterosexual	2 to 5	2	sexual	>_5_years	1											no	no	no	no	>_500	no	yes	997	971	1.02678	3.39846
1444	1517	EBM	44	30-49	2	male	married	brown	≤_ 8_years	1	heterosexual	2 to 5	2	sexual	>_5_years	1	non_reactive										no	no	no	no	<200	no	no	5	474	0.0105485	5.10596
1445	1520	MAFS	45	30-49	2	male	married	white	>_ 8_years	2	heterosexual	≤_1	1	sexual	>_5_years	1															<200			7			4.93651
1446	1523	CUC	56	>_50	1	female		white	≤_ 8_years	1	heterosexual			sexual	>_5_years	1																			2071		4.2136
1447	1529	OLM	54	>_50	1	male	married	white	≤_ 8_years	1	heterosexual	≤_1	1	sexual	>_5_years	1											no	no	no	no	>_500	no	no	775	3236	0.239493
1448	1532	CMM	23	18-29	3	female	single	white	>_ 8_years	2	heterosexual	≤_1	1	sexual	>_5_years	1
1449	1534	VP	57	>_50	1	male	married	brown	≤_ 8_years	1	heterosexual	≤_1	1	sexual	>_5_years	1																			1081
1450	1539	EABC	21	18-29	3	female	married	brown	≤_ 8_years	1	heterosexual	≤_1	1	sexual	>_5_years	1															>_500			677	1462	0.463064	4.22848
1451	1540	EAS	56	>_50	1	male	widower	white	≤_ 8_years	1	heterosexual			sexual	>_5_years	1											no	no	no	no	<200	no	no	71	1891	0.0375463	4.58923
1452	1541	CRS	40	30-49	2	male	married	brown	>_ 8_years	2	heterosexual	≤_1	1	sexual	>_5_years	1															<200			124	1352	0.091716
1453	1543	ASC	17	0-17	4	female	married	white	≤_ 8_years	1	heterosexual	>_5	3	sexual	>_5_years	1		reactive									no	no	no	no	>_500	no	no	701	1779	0.394042	3.7859
1454	1551	MS	36	30-49	2	male	single	black	≤_ 8_years	1	heterosexual	>_5	3	sexual	>_5_years	1											yes	no	no	no	<200	no	no	53	329	0.161094	5.16728
1455	1555	HES	24	18-29	3	male	married		>_ 8_years	2	heterosexual	2 to 5	2	sexual	>_5_years	1											no	no	no	no	>_500	no	no	1048	402	2.60697
1456	1560	SB	28	18-29	3	female	single	white	≤_ 8_years	1	heterosexual			sexual	>_5_years	1	non_reactive	non_reactive													>_500			767	1056	0.726326	1.60206
1457	1563	DO				male	single	white	≤_ 8_years	1	heterosexual				>_5_years	1															>_500			680	1280	0.53125	4.35624
1458	1564	LMB	32	30-49	2	female	single	brown	≤_ 8_years	1	heterosexual				>_5_years	1											no	no	no	no	between 200-500	no	no	422	540	0.781481	1.60206
1459	1565	NDBM				female	married	white	>_ 8_years	2	heterosexual			sexual	>_5_years	1
1460	1570	NLC	24	18-29	3	male	married	brown	≤_ 8_years	1	heterosexual	2 to 5	2	sexual	>_5_years	1												yes
1461	1572	EB	49	30-49	2	female	divorced	white	≤_ 8_years	1	heterosexual	≤_1	1	sexual	>_5_years	1											no	no	no	no	between 200-500	no	no	496	423	1.17258	1.60206
1462	1573	AL	41	30-49	2	male	married	white	≤_ 8_years	1	heterosexual	≤_1	1	sexual	>_5_years	1											no	no	no	no	>_500	no	no	503	915	0.549727	1.60206
1463	1574	RSLS	15	0-17	4	female	married	white	≤_ 8_years	1	heterosexual	≤_1	1	sexual	>_5_years	1		non_reactive									no	no	no	no	>_500	no	no	982	865	1.13526	3.2188
1464	1576	LK	48	30-49	2	male	divorced	white	≤_ 8_years	1	heterosexual	≤_1	1	sexual	>_5_years	1											yes	no	no	no	between 200-500	no	no	205	1402	0.14622	3.14395
1465	1578	JLS	36	30-49	2	male	married	white	>_ 8_years	2					>_5_years	1																			1181		4.28274
1466	1581	EF	44	30-49	2	female	married	white	≤_ 8_years	1	heterosexual	≤_1	1	sexual	>_5_years	1											no	no	no	no	<200	no	no	83	325	0.255385	1.60206
1467	1582	DD	45	30-49	2	male	married	white	≤_ 8_years	1	heterosexual			sexual	>_5_years	1
1468	1585	CS	37	30-49	2	female		white	>_ 8_years	2	heterosexual			sexual	>_5_years	1
1469	1590	JP	42	30-49	2	male	married	brown	≤_ 8_years	1	heterosexual			sexual	>_5_years	1											no	no	no	no	between 200-500	no	no	261			1.60206
1470	1592	FBA	30	30-49	2	male	single	white	>_ 8_years	2	heterosexual	>_5	3	sexual	>_5_years	1
1471	1595	AJP	37	30-49	2	male	divorced	white	>_ 8_years	2				sexual	>_5_years	1															between 200-500			283
1472	1600	AJO	28	18-29	3	male	single	white	>_ 8_years	2					>_5_years	1		reactive													between 200-500			206	1535	0.134202
1473	1602	VA	43	30-49	2	male	married	white	>_ 8_years	2	heterosexual				>_5_years	1
1474	1603	VOB	38	30-49	2	male		white	≤_ 8_years	1	homosexual/bisexual				>_5_years	1
1475	1604	AG	33	30-49	2	male	single	white	≤_ 8_years	1	heterosexual				>_5_years	1
1476	1605	DM	27	18-29	3	male	single	white	>_ 8_years	2	homosexual/bisexual	2 to 5	2	sexual	>_5_years	1											no	no	no	no	between 200-500	no	no	296	521	0.568138	2.19033
1477	1607	ACB	37	30-49	2	male	married	white	≤_ 8_years	1	heterosexual	≤_1	1	sexual	>_5_years	1
1478	1612	NAZ	25	18-29	3	male	single	white	>_ 8_years	2	homosexual/bisexual			sexual	>_5_years	1															between 200-500			396
1479	1616	VRBS	61	>_50	1	female	divorced	white	≤_ 8_years	1	heterosexual				>_5_years	1
1480	1617	DB	31	30-49	2	male	single	brown	>_ 8_years	2	homosexual/bisexual			sexual	>_5_years	1												no	no	no	between 200-500	no	no	271	585	0.463248	4.14947
1481	1618	FGO	58	>_50	1	female	divorced	brown	≤_ 8_years	1	heterosexual			sexual	>_5_years	1															<200			111			5.44857
1482	1625	MB	50	>_50	1	female	divorced	brown	≤_ 8_years	1	heterosexual			sexual	>_5_years	1															between 200-500		no	282	929	0.303552	3.2572
1483	1627	JEZ	35	30-49	2	male	single	brown	>_ 8_years	2	homosexual/bisexual			sexual	>_5_years	1												no			between 200-500			457	1636	0.27934	4.81902
1484	1628	SSG	25	18-29	3	female		white	>_ 8_years	2	heterosexual				>_5_years	1
1485	1630	VBS	25	18-29	3	female	single	white	>_ 8_years	2	heterosexual	2 to 5	2	sexual	3_to_5_years	2		non_reactive									yes	yes	no	no	between 200-500	no	no	470	1088	0.431985	2.36173
1486	1632	FVA	48	30-49	2	male	divorced	brown	>_ 8_years	2	heterosexual	2 to 5	2	sexual	>_5_years	1											no	no	no	no	<200	no	no	72	198	0.363636	3.24105
1487	1635	ARMF	37	30-49	2	male	single	black	≤_ 8_years	1	homosexual/bisexual	>_5	3		>_5_years	1
1488	1637	LMS	37	30-49	2	male	married	brown	>_ 8_years	2	heterosexual	2 to 5	2	sexual	>_5_years	1															>_500			999
1489	1638	LRG	39	30-49	2	male	married	white	>_ 8_years	2	heterosexual	≤_1	1	sexual	>_5_years	1															between 200-500			209	850	0.245882
1490	1647	CAS	29	18-29	3	male	married	brown	≤_ 8_years	1	heterosexual	2 to 5	2	sexual	3_to_5_years	2
1491	1652	CS	16	0-17	4	female	married	white	≤_ 8_years	1	heterosexual				3_to_5_years	2
1492	1653	LGC	19	18-29	3	female	single	brown	≤_ 8_years	1	heterosexual	2 to 5	2	sexual	3_to_5_years	2											no	yes	no	yes		no	yes		2128		3.81796
1493	1665	ALMS	54	>_50	1	male	married	white	>_ 8_years	2	heterosexual	2 to 5	2	sexual	3_to_5_years	2											no	no	no	no	>_500	no	no	525			3.54974
1494	1666	JVS	49	30-49	2	male	married	brown	≤_ 8_years	1	heterosexual	≤_1	1	sexual	3_to_5_years	2															>_500			746	541	1.37893	4.66098
1495	1670	RS	20	18-29	3	male	married	white	>_ 8_years	2	homosexual/bisexual			sexual	3_to_5_years	2															<200			19	3396	0.00559482
1496	1674	NRS	38	30-49	2	male	single	brown	≤_ 8_years	1	heterosexual			sexual	>_5_years	1															between 200-500			277	1328	0.208584	2.57634
1497	1684	EAG	39	30-49	2	male	married	brown	≤_ 8_years	1	heterosexual	2 to 5	2	sexual	3_to_5_years	2															<200	yes		48	589	0.0814941
1498	1685	VSP	28	18-29	3	male	married	brown	≤_ 8_years	1	heterosexual				3_to_5_years	2
1499	1692	EPS				female	widower	black	≤_ 8_years	1	heterosexual				3_to_5_years	2															<200			66	500	0.132	1.60206
1500	1693	CM	43	30-49	2	female	single	white	>_ 8_years	2	heterosexual				3_to_5_years	2
1501	1700	AL	62	>_50	1	male	divorced	white	≤_ 8_years	1	heterosexual	≤_1	1	sexual	>_5_years	1		reactive									no	no	no	no	<200	no	no	97	401	0.241895	1.60206
1502	1708	MLSV	35	30-49	2	male	single	brown	≤_ 8_years	1	heterosexual				3_to_5_years	2
1503	1717	MSS	33	30-49	2	female	married	brown	≤_ 8_years	1	heterosexual	≤_1	1	sexual	3_to_5_years	2	non_reactive	non_reactive																	172		5.38628
1504	1721	PT	68	>_50	1	male	married	white	≤_ 8_years	1	heterosexual			sexual	3_to_5_years	2																					5.69897
1505	1723	SRFS	56	>_50	1	female	single		≤_ 8_years	1	heterosexual	>_5	3	sexual	3_to_5_years	2												yes		yes	between 200-500		yes	235	959	0.245047
1506	1730	ASA	31	30-49	2	male	single	black	>_ 8_years	2	heterosexual	>_5	3	sexual	3_to_5_years	2											yes	no	no	yes	between 200-500	no	no	283	350	0.808571
1507	1731	NRRP	0	0-17	4	female	single	brown	≤_ 8_years	1				others	3_to_5_years	2											no	no	no	no	>_500	no	no	1684	2269	0.742177	4.86364
1508	1735	SNRS	33	30-49	2	male	married	brown	≤_ 8_years	1	heterosexual	≤_1	1	sexual	3_to_5_years	2											yes	yes	no	yes	between 200-500	no	no	261	1720	0.151744	3.24502
1509	1750	MA	20	18-29	3	male	single	white	>_ 8_years	2	heterosexual	≤_1	1	sexual	3_to_5_years	2															between 200-500			243	383	0.634465
1510	1754	AFGP	50	>_50	1	female	widower	white	>_ 8_years	2	heterosexual	>_5	3	sexual	3_to_5_years	2															<200			39			4.48159
1511	1759	RFR	42	30-49	2	male	divorced	white	>_ 8_years	2	heterosexual	>_5	3	sexual	3_to_5_years	2															between 200-500			337	1984	0.169859
1512	1769	ASV	59	>_50	1	female	widower	white	>_ 8_years	2	heterosexual	≤_1	1	sexual	3_to_5_years	2											no	no	no	no		no	no		1246
1513	1774	NB	58	>_50	1	male	divorced	white	≤_ 8_years	1	heterosexual	>_5	3	sexual	3_to_5_years	2															between 200-500			355	393	0.903308	3.57807
1514	1778	ASM	19	18-29	3	male	single	white	>_ 8_years	2	heterosexual	>_5	3	sexual	3_to_5_years	2		reactive									no	no	no	no	between 200-500	no	no	418	663	0.630468
1515	1783	MAF	47	30-49	2	male	married	white	>_ 8_years	2	heterosexual			sexual	3_to_5_years	2
1516	1787	LPA	37	30-49	2	male	single	brown	≤_ 8_years	1	heterosexual	2 to 5	2	sexual	3_to_5_years	2
1517	1788	WDC	29	18-29	3	male	single	white	>_ 8_years	2	homosexual/bisexual	>_5	3	sexual	3_to_5_years	2
1518	1789	NDO	21	18-29	3	male	single	brown	≤_ 8_years	1	heterosexual	≤_1	1	sexual	>_5_years	1											yes	yes	no	yes		no	no
1519	1791	CA	45	30-49	2	female	married	brown	≤_ 8_years	1	heterosexual	≤_1	1	sexual	>_5_years	1											yes	yes	no	yes	between 200-500	no	no	223	1556	0.143316	4.5134
1520	1802	MAA	34	30-49	2	female	single	brown	≤_ 8_years	1	heterosexual			sexual	3_to_5_years	2											no	yes	no	no		no	no		654		2.98856
1521	1807	NRS	29	18-29	3	male	single	black	≤_ 8_years	1	heterosexual			sexual	>_5_years	1															between 200-500			402	1329	0.302483
1522	1812	WJ	32	30-49	2	male	married	black	>_ 8_years	2	heterosexual	≤_1	1	sexual	3_to_5_years	2	non_reactive													no	>_500			571	669	0.853513	3.31387
1523	1813	JRT	36	30-49	2	male	married	brown	>_ 8_years	2	heterosexual	≤_1	1	sexual	>_5_years	1											no	no	no	no		no	no		607
1524	1821	AJB	26	18-29	3	male	single	brown	≤_ 8_years	1	heterosexual	≤_1	1	sexual	>_5_years	1															between 200-500		no	222			5.74663
1525	1830	MFK	27	18-29	3	male	single	white	>_ 8_years	2	homosexual/bisexual			sexual	3_to_5_years	2												no					no
1526	1837	MOM	31	30-49	2	male	single	white	>_ 8_years	2	homosexual/bisexual	≤_1	1	sexual	3_to_5_years	2															<200			48
1527	1844	LCM	51	>_50	1	male	married	white			heterosexual			sexual	>_5_years	1															between 200-500			320			3.6217
1528	1845	CC	39	30-49	2	male	married	brown	≤_ 8_years	1	heterosexual	>_5	3	sexual	>_5_years	1											yes	no	no	no	>_500	no	yes	555	1360	0.408088	4.0613
1529	1846	AAS	32	30-49	2	male	divorced	white	>_ 8_years	2					>_5_years	1															<200			157	1160	0.135345
1530	1848	MPH				female	widower	white	≤_ 8_years	1	heterosexual				3_to_5_years	2															between 200-500			473
1531	1849	SPM	26	18-29	3	female	single	brown	>_ 8_years	2	heterosexual	>_5	3	sexual	3_to_5_years	2
1532	1850	ZAP	62	>_50	1	female		white	≤_ 8_years	1	heterosexual			sexual	3_to_5_years	2
1533	1851	AMS	69	>_50	1	male	single	white	≤_ 8_years	1	heterosexual			sexual	>_5_years	1											yes	no	no	yes	>_500	no	no	677	1371	0.4938	4.43734
1534	1855	NR	49	30-49	2	female		white	≤_ 8_years	1	heterosexual				3_to_5_years	2
1535	1856	DCD	36	30-49	2	female		white	≤_ 8_years	1	heterosexual			sexual	3_to_5_years	2
1536	1857	CFRF	31	30-49	2	male	single	white	>_ 8_years	2				sexual	3_to_5_years	2																					5.68856
1537	1861	NO	41	30-49	2	male	single	white	>_ 8_years	2	heterosexual	≤_1	1	sexual	3_to_5_years	2											no	no	no	no	<200	no	no	155			2.13354
1538	1868	UG	48	30-49	2	male		white	>_ 8_years	2	heterosexual			sexual	3_to_5_years	2											yes	yes	no			no	no
1539	1883	JM	28	18-29	3	male	married	white	≤_ 8_years	1	heterosexual	≤_1	1	sexual	>_5_years	1											no	no	no	yes	>_500	no	no	691	1577	0.438174	4.70521
1540	1887	VL	31	30-49	2	male	married	white	>_ 8_years	2	heterosexual	>_5	3	sexual	3_to_5_years	2											yes	no	no	no	>_500	no	no	803	1499	0.53569	4.475
1541	1890	LPA	23	18-29	3	male	single	black	≤_ 8_years	1	homosexual/bisexual	>_5	3	sexual	3_to_5_years	2
1542	1891	RW	27	18-29	3	male	single	white	>_ 8_years	2				sexual	3_to_5_years	2															>_500			616	1706	0.361079	5.40955
1543	1895	AES	33	30-49	2	male	married	brown	≤_ 8_years	1	heterosexual	≤_1	1	sexual	3_to_5_years	2
1544	1898	LFSA	27	18-29	3	male	married	white	>_ 8_years	2	homosexual/bisexual	≤_1	1	sexual	3_to_5_years	2
1545	1906	ASL	22	18-29	3	male	single	brown	≤_ 8_years	1	heterosexual	>_5	3	sexual	3_to_5_years	2
1546	1908	AGR	27	18-29	3	male	single	brown	>_ 8_years	2	heterosexual	2 to 5	2	sexual	3_to_5_years	2											yes	yes		yes			yes
1547	1922	MLW	34	30-49	2	female	married	white	≤_ 8_years	1	heterosexual	≤_1	1	sexual	3_to_5_years	2											yes	yes	no	yes	<200	no	no	150	362	0.414365
1548	1925	YK	25	18-29	3	male	single	other	>_ 8_years	2	heterosexual	≤_1	1	sexual	3_to_5_years	2																			468		2.58206
1549	1929	WCO	30	30-49	2	male	single	white	≤_ 8_years	1				sexual	3_to_5_years	2
1550	1933	SMR				female	widower	white	>_ 8_years	2	heterosexual				3_to_5_years	2															between 200-500			322	591	0.544839	3.17609
1551	1934	SOS	42	30-49	2	male	married	brown	≤_ 8_years	1					>_5_years	1															<200			29
1552	1935	JRS	65	>_50	1	male	married	white	≤_ 8_years	1	heterosexual	2 to 5	2	sexual	3_to_5_years	2											yes	no	no	yes	<200	no	no	29
1553	1956	NAP				male	single	white	>_ 8_years	2	homosexual/bisexual				<_3_years	3
1554	1958	CARS				male	single	brown	≤_ 8_years	1	heterosexual				<_3_years	3											yes	yes	yes	yes
1555	1963	JCC	15	0-17	4	male	single	brown	≤_ 8_years	1	heterosexual			sexual	<_3_years	3	reactive	non_reactive									yes	yes	yes	yes	between 200-500	no	yes	306	613	0.499184
1556	1969	PGSB	23	18-29	3	male	single	white	>_ 8_years	2	homosexual/bisexual	2 to 5	2	sexual	>_5_years	1											no	no	no	no	between 200-500	no	no	227	466	0.487124
1557	1978	DG	24	18-29	3	male	single	white	>_ 8_years	2				sexual	<_3_years	3																no
1558	1981	RO	23	18-29	3	male	single	brown	>_ 8_years	2	homosexual/bisexual			sexual	<_3_years	3											no	no	no	no	>_500	no	no	507	708	0.716102	5.03067
1559	1982	FRA	30	30-49	2	male	single	brown	≤_ 8_years	1	homosexual/bisexual	>_5	3	sexual	>_5_years	1											yes				<200	no	no	132	846	0.156028	2.99034
1560	1992	AHS	42	30-49	2	male	single	brown	≤_ 8_years	1	heterosexual	>_5	3	sexual	<_3_years	3											yes	no	no	yes	>_500	no	no	530	1459	0.363263	2.92012
1561	1996	RHSN	17	0-17	4	male	single	white	>_ 8_years	2	homosexual/bisexual	>_5	3	sexual	<_3_years	3											no	no	no	no		no	no
1562	1998	AFR				female	divorced	black	≤_ 8_years	1	heterosexual				<_3_years	3
1563	1999	EAO				male	single	brown							<_3_years	3
1564	2008	LFP	25	18-29	3	male	single	white	>_ 8_years	2	heterosexual				<_3_years	3																no	no
1565	2016	AV	31	30-49	2	female	married	brown	≤_ 8_years	1	heterosexual	≤_1	1	sexual	<_3_years	3											no	no	no	no	>_500	no	no	560	775	0.722581
1566	2020	VSB	60	>_50	1	male	single	white			heterosexual			sexual	<_3_years	3											yes	no	no	yes	<200	no	yes	50	682	0.0733138	5.44609
1567	2026	ESC	31	30-49	2	male	single	brown	≤_ 8_years	1	heterosexual	>_5	3	sexual	<_3_years	3											yes	yes	no	yes	>_500	no	no	589	548	1.07482	4.90131
1568	2027	RMS	32	30-49	2	female	single	brown	>_ 8_years	2	heterosexual			sexual	<_3_years	3
1569	2031	VES	0	0-17	4	male	single	white						others	>_5_years	1	non_reactive										no	no	no	no		no	no				1.90309
1570	2032	CVL	31	30-49	2	male	married	white	≤_ 8_years	1	heterosexual	2 to 5	2	sexual	<_3_years	3											yes	yes	no	yes		no	yes
1571	2036	CJ	38	30-49	2	female	married	black	≤_ 8_years	1	heterosexual	2 to 5	2	sexual	<_3_years	3															<200			161	622	0.258842	3.42797
1572	2042	JRC	57	>_50	1	male	widower	white	>_ 8_years	2	heterosexual			sexual	3_to_5_years	2
1573	2049	SAG	0	0-17	4	female	single	white						others	<_3_years	3		non_reactive									no	no	no	no	>_500	no	no	565	470	1.20213	2.35218
1574	2052	TTSP	24	18-29	3	male	single	white	>_ 8_years	2	heterosexual			sexual	>_5_years	1
1575	2055	JS	18	18-29	3	male	single	white	>_ 8_years	2	homosexual/bisexual	≤_1	1	sexual	>_5_years	1
1576	2057	AGRJ	23	18-29	3	male	single	other	>_ 8_years	2	homosexual/bisexual	>_5	3	sexual	>_5_years	1													no						1408
1577	2065	RT	42	30-49	2	female	divorced	brown	≤_ 8_years	1	heterosexual	>_5	3	sexual	<_3_years	3	non_reactive	non_reactive									no	no	no	no	>_500	no	no	526	627	0.838915	1.96848
1578	2076	ET	37	30-49	2	male	married	brown	>_ 8_years	2	heterosexual				<_3_years	3
1579	2079	FPO	28	18-29	3	female	married	white	>_ 8_years	2	heterosexual	≤_1	1	sexual	<_3_years	3											yes	no	no	no	<200	no	no	98	810	0.120988	2.45332
1580	2080	RDM	45	30-49	2	female	divorced	white	>_ 8_years	2	heterosexual			sexual	<_3_years	3
1581	2084	LCC	45	30-49	2	female	married	brown	≤_ 8_years	1	heterosexual			sexual	<_3_years	3																	no
1582	2093	APNA	0	0-17	4	male	single	brown						others	3_to_5_years	2															>_500			928	4403	0.210765	2.40483
1583	2095	WVA	24	18-29	3	male	single	brown	>_ 8_years	2	homosexual/bisexual	>_5	3	sexual	<_3_years	3											yes	yes		yes		no	yes		1093		4.739
1584	2096	CTR	46	30-49	2	female	married	white	>_ 8_years	2	heterosexual	≤_1	1	sexual	<_3_years	3											yes	no	no	no	>_500	no	no	911	1081	0.842738	3.91698
1585	2097	LC	60	>_50	1	male	single	white	≤_ 8_years	1	heterosexual	>_5	3	sexual	<_3_years	3
1586	2105	EZ	31	30-49	2	male	single	white	>_ 8_years	2	homosexual/bisexual	>_5	3	sexual	3_to_5_years	2												yes	no	no	>_500	no	yes	1020	746	1.36729
1587	2115	APP	34	30-49	2	female	married	white	>_ 8_years	2	heterosexual	≤_1	1	sexual	<_3_years	3											no	no	no	no	<200	no		14	96	0.145833	4.99496
1588	2139	ACG	0	0-17	4	female	single							others	<_3_years	3											no	no	no	no	>_500	no	no	2070	1234	1.67747	1.60206
1589	2140	JAF	46	30-49	2	male	married		≤_ 8_years	1	heterosexual				>_5_years	1
1590	2141	DS	51	>_50	1	male	divorced	brown	≤_ 8_years	1	heterosexual				<_3_years	3
1591	2143	RAR	60	>_50	1	female	widower	white	≤_ 8_years	1	heterosexual	≤_1	1		<_3_years	3
1592	2146	PAS	48	30-49	2	male	single	black	>_ 8_years	2	heterosexual	≤_1	1	sexual	<_3_years	3											yes	no	no	no
1593	2156	SJM	32	30-49	2	male	married	brown	>_ 8_years	2	heterosexual	≤_1	1	sexual	<_3_years	3											no	no	no	no	between 200-500	no	no	358	864	0.414352	5.02078
1594	2157	FC	30	30-49	2	female	married	white	≤_ 8_years	1	heterosexual	≤_1	1	sexual	<_3_years	3											no	no	no	no	>_500	no	no	1009	1845	0.546883	3.88252
1595	2159	JJM	39	30-49	2	male	single	brown	>_ 8_years	2	homosexual/bisexual	≤_1	1	sexual	<_3_years	3											yes	yes	no	no	<200	no	no	131	1039	0.126083	1.62325
1596	2167	LC	24	18-29	3	male	single	white	>_ 8_years	2	homosexual/bisexual	≤_1	1	sexual	<_3_years	3											no	no	no	no	between 200-500	no	no	277	963	0.287643	2.11059
1597	2168	VAX	54	>_50	1	male	single	white	≤_ 8_years	1	heterosexual	≤_1	1	sexual	<_3_years	3												no	no	no	between 200-500	no	no	316	634	0.498423	5.07002
1598	2176	GMS	28	18-29	3	male	married	white	≤_ 8_years	1	heterosexual	≤_1	1	sexual	<_3_years	3		reactive									no	no	no	yes	between 200-500	no	no	414	689	0.600871
1599	2177	EDS	28	18-29	3	female	married	white	>_ 8_years	2	heterosexual	≤_1	1	sexual	<_3_years	3		reactive									no	no	no	no	between 200-500	no	no	292	599	0.487479	2.57403
1600	2180	RS	30	30-49	2	male	single							sexual	>_5_years	1															between 200-500	no	no	293	273	1.07326
1601	2189	JP	44	30-49	2	female		black			heterosexual			sexual	<_3_years	3																	no
1602	2193	VBM	7	0-17	4	female	single	white						others	<_3_years	3													no	no	>_500	no		3623			5.31217
1603	2196	JG	39	30-49	2	female	widower				heterosexual			sexual	<_3_years	3																	no
1604	2198	ZLP	61	>_50	1	female	widower	white	≤_ 8_years	1	heterosexual			sexual	<_3_years	3															<200		no	119	546	0.217949
1605	2211	SR	41	30-49	2	female	widower	white	≤_ 8_years	1	heterosexual	≤_1	1	sexual	>_5_years	1											no	yes	no	yes	<200	no	no	164
1606	2214	GB	44	30-49	2	female	single	white	>_ 8_years	2	homosexual/bisexual			sexual	>_5_years	1	reactive	non_reactive									yes	no	no	yes	>_500	no	no	621	1217	0.510271
1607	2216	WBCI	25	18-29	3	male	single	white	>_ 8_years	2	homosexual/bisexual			sexual	<_3_years	3											no	no	no	yes	<200	no	no	164
1608	2223	NFH	24	18-29	3	female	single		>_ 8_years	2	heterosexual	2 to 5	2	sexual	<_3_years	3											no	no	no	yes	between 200-500	no	no	271
1609	2234	EP	32	30-49	2	female	married	black			heterosexual	≤_1	1		<_3_years	3															between 200-500	yes	no	345
1610	2236	JESV	5	0-17	4	male	single	brown	≤_ 8_years	1	homosexual/bisexual			others	<_3_years	3	non_reactive	non_reactive											no	no	>_500	no		552	1479	0.373225	2.25042
1611	2242	LGKM	26	18-29	3	male	single	brown	>_ 8_years	2	homosexual/bisexual			sexual	<_3_years	3											no	yes	no	yes			yes
1612	2246	SCP	23	18-29	3	female	married	white	>_ 8_years	2	heterosexual	≤_1	1	sexual	<_3_years	3		non_reactive									no			no	between 200-500	no	no	499	670	0.744776
1613	2247	RJS	24	18-29	3	male	single		>_ 8_years	2					<_3_years	3																			1115
1614	2250	KCS	22	18-29	3	female	single	brown	>_ 8_years	2	heterosexual			sexual	<_3_years	3															>_500		no	602	940	0.640426
1615	2633	GJGV	26	18-29	3	male	single	white	>_ 8_years	2	homosexual/bisexual			sexual	<_3_years	3	reactive	non_reactive									no	no	no	no	between 200-500	no	no	477
1616	2260	AFB				male	single	brown	>_ 8_years	2					<_3_years	3
1617	2262	BTSM	19	18-29	3	male	divorced	white	>_ 8_years	2	homosexual/bisexual	>_5	3	sexual	>_5_years	1											no	yes	no	no		no	yes
1618	2263	JBPS	21	18-29	3	male	married	white	>_ 8_years	2	homosexual/bisexual	>_5	3	sexual	<_3_years	3															between 200-500		no	448
1619	2268	AYS	20	18-29	3	male	single	white	>_ 8_years	2	homosexual/bisexual	≤_1	1	sexual	<_3_years	3											no	no	no	yes	>_500		no	560
1620	2270	IGS	43	30-49	2	male									<_3_years	3
1621	2294	CC	40	30-49	2	male	single	brown			heterosexual			sexual	<_3_years	3												no	no		<200	no	no	6
1622	2295	SAD	45	30-49	2	male	single	white	>_ 8_years	2					<_3_years	3															between 200-500		no	448
1623	2306	MSM	39	30-49	2	female	married	white	≤_ 8_years	1	heterosexual			sexual	>_5_years	1																	no
1624	2314	AT	30	30-49	2	male	single	white	>_ 8_years	2	heterosexual			sexual	3_to_5_years	2											yes	yes	no	yes		no	no
1625	2320	GFE	23	18-29	3	male	single	white			heterosexual			sexual	<_3_years	3	non_reactive	reactive									no	no	no	no	between 200-500	no	no	355	697	0.509326
1626	2322	GMGO	24	18-29	3	male	single	white			homosexual/bisexual			sexual	<_3_years	3															>_500	no	no	775
1627	2324	GCV	19	18-29	3	male	single	white	>_ 8_years	2	homosexual/bisexual			sexual	3_to_5_years	2											no	yes	no	yes	between 200-500	no	yes	492
1628	2326	ACR	38	30-49	2	male	divorced		>_ 8_years	2				sexual	<_3_years	3															<200		no	6
1629	2328	MSP	21	18-29	3	female	single	white	>_ 8_years	2	heterosexual			sexual	3_to_5_years	2
1630	2332	CAP	21	18-29	3	male	single		≤_ 8_years	1	heterosexual			sexual	>_5_years	1											yes	yes	no	yes			no
1631	2333	WFD	34	30-49	2	male	single	white	>_ 8_years	2	homosexual/bisexual			sexual	<_3_years	3												no	no			no	no
1632	2337	SSM	26	18-29	3	female	married	white	>_ 8_years	2	heterosexual	≤_1	1	sexual	>_5_years	1																	no
1633	2339	DM	45	30-49	2	male	single		≤_ 8_years	1	heterosexual			sexual	<_3_years	3											yes	yes		yes			no
1634	2341	APN	32	30-49	2	female	divorced	brown	≤_ 8_years	1	heterosexual	≤_1	1	sexual	>_5_years	1											no	no	no	no			no		1098
1635	2350	MFB	24	18-29	3	male	single	white	>_ 8_years	2					<_3_years	3																	no
1636	2351	IAS	38	30-49	2	female	single	brown	≤_ 8_years	1	heterosexual	≤_1	1	sexual	<_3_years	3											no	no	no	no	>_500	no	no	599
1637	2354	RRT	36	30-49	2	male	single	white	>_ 8_years	2				sexual	<_3_years	3															between 200-500		no	247	1573	0.157025
1638	2355	GRSV	21	18-29	3	female	married	white	≤_ 8_years	1	heterosexual			sexual	3_to_5_years	2															between 200-500		no	239	401	0.59601	3.96237
1639	2356	SCR	2	0-17	4	female	single	white	≤_ 8_years	1	heterosexual			others	>_5_years	1											no	no	no	no		no	no		907
1640	2358	CVM	35	30-49	2	male	married	white	≤_ 8_years	1	heterosexual	≤_1	1	sexual	3_to_5_years	2											yes	yes	no	yes		no	yes
1641	2362	EAS	35	30-49	2	male	single	black	>_ 8_years	2	homosexual/bisexual	2 to 5	2	sexual	<_3_years	3											yes	no	no	yes	<200	no	no	35
1642	2365	FABJ				male	single	brown	>_ 8_years	2					<_3_years	3																	no
1643	2366	UMFM	29	18-29	3	male	single	brown	>_ 8_years	2					<_3_years	3																	no
1644	2367	WO	24	18-29	3	male	single	white	>_ 8_years	2	homosexual/bisexual			sexual	<_3_years	3															between 200-500		no	295			1.87506
1645	2369	SCR	33	30-49	2	female	single	white	>_ 8_years	2	heterosexual	≤_1	1	sexual	<_3_years	3	non_reactive	reactive									no	no	no	no	>_500	no	yes	1119
1646	2371	AAS	26	18-29	3	male	single	white	≤_ 8_years	1	homosexual/bisexual			sexual	<_3_years	3															>_500		no	525
1647	2373	JBS	22	18-29	3	male	single	white	>_ 8_years	2	homosexual/bisexual			sexual	<_3_years	3											no	yes	no	yes	>_500	no	no	501
1648	2374	DAR	53	>_50	1	male	divorced	white	>_ 8_years	2	heterosexual	≤_1	1	sexual	>_5_years	1																	no
1649	2376	NPS	25	18-29	3	male	single		>_ 8_years	2	homosexual/bisexual	≤_1	1	sexual	<_3_years	3											no	no	no	no			no
1650	2377	CB	38	30-49	2	male	single	white	≤_ 8_years	1	heterosexual			sexual	>_5_years	1																	no
1651	2381	CRM	30	30-49	2	male	divorced	brown	≤_ 8_years	1	heterosexual	≤_1	1	sexual	<_3_years	3											no	no	no	yes	between 200-500	no	no	382
1652	2386	CAL				male	single	brown	>_ 8_years	2					<_3_years	3																	no
1653	2389	JM	49	30-49	2	male	married	brown	>_ 8_years	2	heterosexual			sexual	<_3_years	3											no	no	no	no		no	no
1654	2394	RSC	32	30-49	2	male	single	brown	>_ 8_years	2	heterosexual	≤_1	1	sexual	<_3_years	3											no	no	no	no	>_500	yes	no	644
1655	2395	CSV	48	30-49	2	female	divorced	brown	>_ 8_years	2	heterosexual			sexual	<_3_years	3															between 200-500		no	263
1656	2400	LBAJ	32	30-49	2	male	single		>_ 8_years	2	heterosexual	≤_1	1	sexual	3_to_5_years	2		non_reactive									yes	yes	no	yes	between 200-500	no	no	297
1657	2401	AJP	19	18-29	3	male	single	brown	≤_ 8_years	1	heterosexual	≤_1	1	sexual	<_3_years	3												yes	no		>_500	no	no	600	949	0.632244	1.86923
1658	2407	IMF	17	0-17	4	male	single	white	≤_ 8_years	1	homosexual/bisexual	2 to 5	2	sexual	<_3_years	3											no	no	no	yes	between 200-500	no	yes	381
1659	2409	PG	61	>_50	1	male	single	brown	≤_ 8_years	1	heterosexual	2 to 5	2	sexual	<_3_years	3											yes	no	no	yes	>_500	no	no	544
1660	2412	ALS	25	18-29	3	female	single		≤_ 8_years	1	homosexual/bisexual	≤_1	1	sexual	3_to_5_years	2											no	yes	no	yes	<200	no	yes	191
1661	2414	ABS	45	30-49	2	male	single	brown	≤_ 8_years	1					>_5_years	1															between 200-500		no	440	546	0.805861	5.7167
1662	2415	CAM				male	married								<_3_years	3																	no
1663	2418	EB	58	>_50	1	female	widower	white	≤_ 8_years	1	heterosexual	≤_1	1	sexual	<_3_years	3		reactive															no
1664	2423	phr	28	18-29	3	male	single	black	≤_ 8_years	1	homosexual/bisexual	>_5	3	sexual	<_3_years	3	reactive	non_reactive									yes	yes	no	yes	>_500	no	no	686	1069	0.641721	4.51594
1665	2424	vlc	26	18-29	3	male	married	brown	≤_ 8_years	1	heterosexual	≤_1	1	sexual	<_3_years	3											no	no	no	no	>_500	no	yes	501	1318	0.380121	3.67688
1666	2434	rag	22	18-29	3	male	single	white	>_ 8_years	2	homosexual/bisexual	≤_1	1	sexual	<_3_years	3		non_reactive									no	no	no	no	>_500	no	yes	893	1918	0.465589	3.59351
1667	2442	tjw	23	18-29	3	female	single	brown	>_ 8_years	2	heterosexual			sexual	<_3_years	3											no	yes	no	yes	>_500	no	yes	888	969	0.916409	4.26
1668	2443	smm	39	30-49	2	female	single	white	>_ 8_years	2	heterosexual	2 to 5	2	sexual	<_3_years	3	reactive	reactive									no	no	no	yes	>_500	no		792	2720	0.291176	5.01297
1669	2444	wmga	26	18-29	3	male	single	brown	>_ 8_years	2	homosexual/bisexual	2 to 5	2	sexual	<_3_years	3											no	yes	no	yes	between 200-500	no	no	379	1404	0.269943	4.86974
1670	2445	eepp	33	30-49	2	female	married	brown	>_ 8_years	2	heterosexual	≤_1	1	sexual	<_3_years	3		non_reactive									no	no	no		<200	no	no	49	929	0.0527449	1.60206
1671	2446	acm	48	30-49	2	female	divorced	brown	≤_ 8_years	1	heterosexual	≤_1	1	sexual	<_3_years	3	non_reactive	non_reactive									no	no	no	yes	>_500	no	no	1513	1570	0.963694	4.02563
1672	2449	mv	39	30-49	2	male	divorced	white	>_ 8_years	2	heterosexual	≤_1	1	sexual	<_3_years	3	non_reactive	non_reactive									no	no	no	yes	>_500	no	no	833	667	1.24888	3.06633
1673	2457	vlr	35	30-49	2	female	single	white	≤_ 8_years	1	heterosexual	≤_1	1	sexual	>_5_years	1											no	no	no	no	between 200-500	no	yes	471	909	0.518152	1.60206
1674	2458	mrs	39	30-49	2	male	married	white	>_ 8_years	2	heterosexual			sexual	<_3_years	3																	no
1675	2459	mps	23	18-29	3	male	single	brown			heterosexual	≤_1	1	sexual	>_5_years	1											no	yes	yes	yes	between 200-500	no	yes	339	1304	0.259969	1.60206
1676	2466	cps	55	>_50	1	male	single	brown	≤_ 8_years	1				sexual	>_5_years	1																no	no
1677	2468	eft	49	30-49	2	female	single	black	≤_ 8_years	1	heterosexual	≤_1	1	sexual	<_3_years	3											no	no	no	yes		no	no
1678	2473	mmb.	41	30-49	2	male	single	black	>_ 8_years	2	heterosexual	≤_1	1	sexual	<_3_years	3											no	no	no	no	between 200-500	no	no	445	1057	0.421003	3.05652
1679	2496	nrs	69	>_50	1	female	married	white	>_ 8_years	2	heterosexual			sexual	<_3_years	3															between 200-500	no	no	293	759	0.386034	4.74378
1680	2500	jce	24	18-29	3	male	single	brown	>_ 8_years	2	homosexual/bisexual	>_5	3	sexual	<_3_years	3												no	no	no		no	no
1681	2506	rdb	44	30-49	2	female	married		>_ 8_years	2	heterosexual			sexual	<_3_years	3																	no
1682	2508	jjt	56	>_50	1	male	divorced	white	>_ 8_years	2	heterosexual	≤_1	1	sexual	<_3_years	3		reactive									no	no	no	yes	between 200-500	no	no	356	1709	0.208309	4.73797
1683	2519	dho	29	18-29	3	female	single	brown	≤_ 8_years	1	heterosexual	≤_1	1	sexual	>_5_years	1											no	no	no	no	between 200-500	no	no	423	817	0.517748	1.60206
1684	2520	tos	1	0-17	4	female	single	white	≤_ 8_years	1	heterosexual	≤_1	1	others	>_5_years	1											no	no	no	no	>_500	no	no	2373	1244	1.90756	3.65128
1685	2521	apa	43	30-49	2	male	single	black	>_ 8_years	2	homosexual/bisexual	≤_1	1	sexual	>_5_years	1											yes	yes	no	yes	>_500	no	no	684	670	1.0209	1.60206
1686	2533	jhs	45	30-49	2	male	single	other	>_ 8_years	2	homosexual/bisexual	≤_1	1	sexual	<_3_years	3	non_reactive	non_reactive									no	no	no	yes	>_500	no	no	569	1168	0.487158	1.60206
1687	2535	dtsc	16	0-17	4	male	single								<_3_years	3																	no
1688	2542	hlc	49	30-49	2	male	divorced	brown	>_ 8_years	2					<_3_years	3																	no
1689	2544	vcs				female	divorced	white	>_ 8_years	2	heterosexual				<_3_years	3																	no
1690	2552	mpos	27	18-29	3	female	married	white	>_ 8_years	2	heterosexual			sexual	<_3_years	3											no	no	no	no	>_500	no	no	504	932	0.540773	5.12615
1691	2567	jrb	26	18-29	3	male	married	white	>_ 8_years	2	homosexual/bisexual	2 to 5	2	sexual	<_3_years	3											no	no	no		>_500	no	no	741	2073	0.357453	2.95809
1692	2568	iag	52	>_50	1	male	married	white	>_ 8_years	2				sexual	<_3_years	3															<200		no	148
1693	2571	sfd	24	18-29	3	female		white	>_ 8_years	2					<_3_years	3																	no
1694	2572	vmo	34	30-49	2	male	married	white	≤_ 8_years	1	heterosexual	2 to 5	2	sexual	<_3_years	3	non_reactive	non_reactive									no	no	no	no	>_500	no	yes	1086	960	1.13125	1.60206
1695	2573	waa	21	18-29	3	male	single	brown	>_ 8_years	2	homosexual/bisexual	>_5	3	sexual	<_3_years	3	non_reactive	non_reactive									yes	yes		yes		no	yes
1696	2575	jag	39	30-49	2	male	single	black	>_ 8_years	2	heterosexual	≤_1	1	sexual	<_3_years	3																	no
1697	2577	js	28	18-29	3	male	single	brown	>_ 8_years	2	homosexual/bisexual	>_5	3	sexual	<_3_years	3																	no
1698	2589	wlg	19	18-29	3	male	single	white	>_ 8_years	2	homosexual/bisexual	≤_1	1	sexual	3_to_5_years	2											no	no	no	yes	>_500	no	no	824	2946	0.279701	3.66304
1699	2603	bmh	31	30-49	2	male		brown	>_ 8_years	2	heterosexual				<_3_years	3															between 200-500			366			4.46289
1700	2604	jck	40	30-49	2	male	single	brown	≤_ 8_years	1	homosexual/bisexual	>_5	3	sexual	<_3_years	3											yes	yes	no	yes	between 200-500	no	no	300	470	0.638298	4.88473
1701	2605	sac	52	>_50	1	female	single	brown	≤_ 8_years	1	heterosexual	≤_1	1	sexual	>_5_years	1											no	no	no	yes		no	no
1702	2606	ebm	31	30-49	2	male	married	brown	>_ 8_years	2	heterosexual	≤_1	1	sexual	<_3_years	3											no	no	no	no	<200	no	yes	22	311	0.0707395	5.35258
1703	2610	mjf	30	30-49	2	male	single	brown	>_ 8_years	2	homosexual/bisexual	>_5	3	sexual	<_3_years	3												no	no	no	>_500	no	no	535	1462	0.365937	5.10385
1704	2611	hjp	21	18-29	3	male	single	white	>_ 8_years	2	homosexual/bisexual	>_5	3	sexual	<_3_years	3	non_reactive										no	yes	no	no		no	no
1705	2612	rsc	44	30-49	2	female	divorced	white	≤_ 8_years	1	heterosexual	≤_1	1	sexual	<_3_years	3											no	no	no	no	between 200-500	no	no	413	1033	0.399806	4.08225
1706	2614	das	62	>_50	1	male	widower		≤_ 8_years	1	heterosexual	2 to 5	2	sexual	<_3_years	3											yes	no	no	yes		no	no
1707	2615	jesn	24	18-29	3	male		white	>_ 8_years	2					<_3_years	3																	no
1708	2617	ytbg	26	18-29	3	male	single	white	>_ 8_years	2	homosexual/bisexual	≤_1	1	sexual	<_3_years	3											no	no	no	no	between 200-500	no	no	371	1804	0.205654	5.53913
1709	2618	abs	41	30-49	2	male		brown	≤_ 8_years	1	heterosexual			sexual	<_3_years	3											no	yes	no	yes	between 200-500	no	yes	370	955	0.387435	1.60206
1710	2620	mis	17	0-17	4	female	single	brown	≤_ 8_years	1	heterosexual	2 to 5	2	sexual	<_3_years	3											no	no	no	yes		no	no
1711	2622	jb	47	30-49	2	male	married	white	≤_ 8_years	1	heterosexual	2 to 5	2	sexual	<_3_years	3											yes	no	no	yes	>_500	no	no	1082	613	1.76509	1.60206
1712	2623	vm	46	30-49	2	male	married	white	>_ 8_years	2	heterosexual	2 to 5	2	sexual	<_3_years	3											no	no	no	no	>_500	no	no	825	654	1.26147	4.41687
1713	2624	ess	25	18-29	3	male	married	white	>_ 8_years	2	homosexual/bisexual	>_5	3	sexual	<_3_years	3											no	no	no	no	between 200-500	no	yes	397	816	0.48652	4.68633
1714	2625	kkam	18	18-29	3	female	married	brown	>_ 8_years	2	heterosexual	2 to 5	2	sexual	<_3_years	3											no	no	no	no		no	no
1715	2628	nps	35	30-49	2	male	married	black	>_ 8_years	2	heterosexual	≤_1	1	sexual	<_3_years	3											no	no	no	no		no	no
1716	2631	gmz	20	18-29	3	male	single	white	>_ 8_years	2	homosexual/bisexual	2 to 5	2	sexual	<_3_years	3											no	no	no	yes		no	yes
1717	2632	crp	19	18-29	3	male	single	brown	>_ 8_years	2	homosexual/bisexual	2 to 5	2	sexual	<_3_years	3											no	no	no	no		no	yes
