# Supplementary material for: Seroprevalence of hepatitis B virus (HBV) and hepatitis C virus (HCV) among human immunodeficiency virus (HIV)-infected patients in an HBV endemic area in Brazil
Source: PLoS One. 2018 Sep 7;13(9):e0203272. doi: 10.1371/journal.pone.0203272 (PMC6128547; doi:10.1371/journal.pone.0203272)
Supplement: S2 Table — N = 24 HIV-HBV and 23 HIV-HCV. (XLSX) [file pone.0203272.s002.xlsx]

## Sheet: HBV
obs	Treat	time_0_12	time_0_24	time_12_24	HIV_HBV		obs	Treat	time_0_12	time_0_24	time_12_24	HIV_HCV		obs	Treat	time_0_12	time_0_24	time_12_24	HIV_hepatitis
1	cd_4	0	0		300		1	cd_4	0	0		67		1	cd_4	0	0		300
2	cd_4	0	0		30		2	cd_4	0	0		977		2	cd_4	0	0		30
3	cd_4	0	0		318		3	cd_4	0	0		141		3	cd_4	0	0		57
4	cd_4	0	0		869		4	cd_4	0	0		336		4	cd_4	0	0		977
5	cd_4	0	0		283		5	cd_4	0	0		478		5	cd_4	0	0		140
6	cd_4	0	0		251		6	cd_4	0	0		491		6	cd_4	0	0		336
7	cd_4	0	0		376		7	cd_4	0	0		329		7	cd_4	0	0		478
8	cd_4	0	0		584		8	cd_4	0	0		270		8	cd_4	0	0		491
9	cd_4	0	0		150		9	cd_4	0	0		218		9	cd_4	0	0		329
10	cd_4	0	0		202		10	cd_4	0	0		1171		10	cd_4	0	0		318
11	cd_4	0	0		377		11	cd_4	0	0		535		11	cd_4	0	0		270
12	cd_4	0	0		349		12	cd_4	0	0		312		12	cd_4	0	0		218
13	cd_4	0	0		314		13	cd_4	0	0		140		13	cd_4	0	0		1171
14	cd_4	0	0		173		14	cd_4	0	0		697		14	cd_4	0	0		869
15	cd_4	0	0		258		15	cd_4	0	0		294		15	cd_4	0	0		535
16	cd_4	0	0		128		16	cd_4	0	0		259		16	cd_4	0	0		312
17	cd_4	0	0		484		17	cd_4	0	0		147		17	cd_4	0	0		283
18	cd_4	0	0		74		18	cd_4	0	0		338		18	cd_4	0	0		128
19	cd_4	0	0		464		19	cd_4	0	0		304		19	cd_4	0	0		251
20	cd_4	0	0		274		20	cd_4	0	0		243		20	cd_4	0	0		376
21	cd_4	0	0		701		21	cd_4	0	0		334		21	cd_4	0	0		584
22	cd_4	0	0		467		22	cd_4	0	0		154		22	cd_4	0	0		150
23	cd_4	0	0		320		23	cd_4	0	0		149		23	cd_4	0	0		202
24	cd_4	0	0		595		1	cd_8	0	0		1351		24	cd_4	0	0		377
1	cd_8	0	0		871		2	cd_8	0	0		1047		25	cd_4	0	0		697
2	cd_8	0	0		150		3	cd_8	0	0		1042		26	cd_4	0	0		294
3	cd_8	0	0		1911		4	cd_8	0	0		1012		27	cd_4	0	0		259
4	cd_8	0	0		546		5	cd_8	0	0		1025		28	cd_4	0	0		349
5	cd_8	0	0		1307		6	cd_8	0	0		1588		29	cd_4	0	0		314
6	cd_8	0	0		1719		7	cd_8	0	0		763		30	cd_4	0	0		173
7	cd_8	0	0		1742		8	cd_8	0	0		436		31	cd_4	0	0		258
8	cd_8	0	0		652		9	cd_8	0	0		974		32	cd_4	0	0		74
9	cd_8	0	0		1039		10	cd_8	0	0		1353		33	cd_4	0	0		484
10	cd_8	0	0		684		11	cd_8	0	0		1427		34	cd_4	0	0		141
11	cd_8	0	0		1493		12	cd_8	0	0		948		35	cd_4	0	0		67
12	cd_8	0	0		1119		13	cd_8	0	0		751		36	cd_4	0	0		464
13	cd_8	0	0		1067		14	cd_8	0	0		1789		37	cd_4	0	0		338
14	cd_8	0	0		2104		15	cd_8	0	0		632		38	cd_4	0	0		274
15	cd_8	0	0		793		16	cd_8	0	0		1530		39	cd_4	0	0		304
16	cd_8	0	0		1086		17	cd_8	0	0		1232		40	cd_4	0	0		701
17	cd_8	0	0		747		18	cd_8	0	0		326		41	cd_4	0	0		243
18	cd_8	0	0		1834		19	cd_8	0	0		4107		42	cd_4	0	0		334
19	cd_8	0	0		770		20	cd_8	0	0		1049		43	cd_4	0	0		154
20	cd_8	0	0		582		21	cd_8	0	0		1092		44	cd_4	0	0		467
21	cd_8	0	0		1072		22	cd_8	0	0		531		45	cd_4	0	0		147
22	cd_8	0	0		818		23	cd_8	0	0		0.26		46	cd_4	0	0		320
23	cd_8	0	0		1142		24	cd_8	0	0		0.72		47	cd_4	0	0		595
24	cd_8	0	0		623		1	cd_4_8	0	0		0.13		1	cd_8	0	0		871
1	cd_4_8	0	0		0.34		2	cd_4_8	0	0		0.32		2	cd_8	0	0		150
2	cd_4_8	0	0		0.2		3	cd_4_8	0	0		0.47		3	cd_8	0	0		1530
3	cd_4_8	0	0		0.17		4	cd_4_8	0	0		0.48		4	cd_8	0	0		1351
4	cd_4_8	0	0		1.59		5	cd_4_8	0	0		0.21		5	cd_8	0	0		948
5	cd_4_8	0	0		0.22		6	cd_4_8	0	0		0.35		6	cd_8	0	0		1042
6	cd_4_8	0	0		0.15		7	cd_4_8	0	0		0.5		7	cd_8	0	0		1012
7	cd_4_8	0	0		0.22		8	cd_4_8	0	0		1.2		8	cd_8	0	0		1025
8	cd_4_8	0	0		0.9		9	cd_4_8	0	0		0.4		9	cd_8	0	0		1588
9	cd_4_8	0	0		0.14		10	cd_4_8	0	0		0.22		10	cd_8	0	0		1911
10	cd_4_8	0	0		0.3		11	cd_4_8	0	0		0.15		11	cd_8	0	0		763
11	cd_4_8	0	0		0.25		12	cd_4_8	0	0		0.93		12	cd_8	0	0		436
12	cd_4_8	0	0		0.31		13	cd_4_8	0	0		0.16		13	cd_8	0	0		974
13	cd_4_8	0	0		0.29		14	cd_4_8	0	0		0.41		14	cd_8	0	0		546
14	cd_4_8	0	0		0.08		15	cd_4_8	0	0		0.04		15	cd_8	0	0		1353
15	cd_4_8	0	0		0.33		16	cd_4_8	0	0		0.27		16	cd_8	0	0		1427
16	cd_4_8	0	0		0.12		17	cd_4_8	0	0		0.93		17	cd_8	0	0		1307
17	cd_4_8	0	0		0.65		18	cd_4_8	0	0		0.06		18	cd_8	0	0		1086
18	cd_4_8	0	0		0.04		19	cd_4_8	0	0		0.32		19	cd_8	0	0		1719
19	cd_4_8	0	0		0.6		20	cd_4_8	0	0		0.14		20	cd_8	0	0		1742
20	cd_4_8	0	0		0.47		21	cd_4_8	0	0		0.28		21	cd_8	0	0		652
21	cd_4_8	0	0		0.65		22	cd_4_8	0	0				22	cd_8	0	0		1039
22	cd_4_8	0	0		0.57		23	cd_4_8	0	0				23	cd_8	0	0		684
23	cd_4_8	0	0		0.28		1	cv_log	0	0		4.69512		24	cd_8	0	0		1493
24	cd_4_8	0	0		0.96		2	cv_log	0	0		1.69897		25	cd_8	0	0		751
1	cv_log	0	0		5.0471		3	cv_log	0	0		3.30449		26	cd_8	0	0		1789
2	cv_log	0	0		2.41497		4	cv_log	0	0		6		27	cd_8	0	0		632
3	cv_log	0	0		1.69897		5	cv_log	0	0		4.3032		28	cd_8	0	0		1119
4	cv_log	0	0		3.81941		6	cv_log	0	0		1.69897		29	cd_8	0	0		1067
5	cv_log	0	0		5.28516		7	cv_log	0	0		3.80754		30	cd_8	0	0		2104
6	cv_log	0	0		4.12057		8	cv_log	0	0		1.69897		31	cd_8	0	0		793
7	cv_log	0	0		4.47641		9	cv_log	0	0		6		32	cd_8	0	0		1834
8	cv_log	0	0		1.69897		10	cv_log	0	0		1.69897		33	cd_8	0	0		747
9	cv_log	0	0		1.69897		11	cv_log	0	0		3.0569		34	cd_8	0	0		1047
10	cv_log	0	0		1.69897		12	cv_log	0	0		1.69897		35	cd_8	0	0		261
11	cv_log	0	0		5.43469		13	cv_log	0	0		5.35218		36	cd_8	0	0		770
12	cv_log	0	0		4.90966		14	cv_log	0	0		4.05258		37	cd_8	0	0		1232
13	cv_log	0	0		4.38725		15	cv_log	0	0		5.17478		38	cd_8	0	0		582
14	cv_log	0	0		5.32314		16	cv_log	0	0		4.53667		39	cd_8	0	0		326
15	cv_log	0	0		2.88423		17	cv_log	0	0		5.73799		40	cd_8	0	0		1072
16	cv_log	0	0		4.60977		18	cv_log	0	0		5.94578		41	cd_8	0	0		4107
17	cv_log	0	0		5.15824		19	cv_log	0	0		2.64738		42	cd_8	0	0		1049
18	cv_log	0	0		4.11538		20	cv_log	0	0				43	cd_8	0	0		1092
19	cv_log	0	0		5.49958		21	cv_log	0	0				44	cd_8	0	0		818
20	cv_log	0	0		3.87622		22	cv_log	0	0				45	cd_8	0	0		531
21	cv_log	0	0				23	cv_log	0	0				46	cd_8	0	0		1142
22	cv_log	0	0				1	cd_4	12		12	208		47	cd_8	0	0		623
23	cv_log	0	0				2	cd_4	12		12	706		1	cd_4_8	0	0		0.34
24	cv_log	0	0				3	cd_4	12		12	555.5		2	cd_4_8	0	0		0.2
1	cd_4	12		12	194		4	cd_4	12		12	567		3	cd_4_8	0	0		0.04
2	cd_4	12		12	243		5	cd_4	12		12	191		4	cd_4_8	0	0		0.72
3	cd_4	12		12	246		6	cd_4	12		12	370.5		5	cd_4_8	0	0		0.15
4	cd_4	12		12	263		7	cd_4	12		12	568.5		6	cd_4_8	0	0		0.32
5	cd_4	12		12	266		8	cd_4	12		12	259		7	cd_4_8	0	0		0.47
6	cd_4	12		12	321		9	cd_4	12		12	299		8	cd_4_8	0	0		0.48
7	cd_4	12		12	371		10	cd_4	12		12	322		9	cd_4_8	0	0		0.21
8	cd_4	12		12	429		11	cd_4	12		12	338.333		10	cd_4_8	0	0		0.17
9	cd_4	12		12	437		12	cd_4	12		12	236		11	cd_4_8	0	0		0.35
10	cd_4	12		12	474		13	cd_4	12		12	496		12	cd_4_8	0	0		0.5
11	cd_4	12		12	496		14	cd_4	12		12	344		13	cd_4_8	0	0		1.2
12	cd_4	12		12	499		15	cd_4	12		12	359.667		14	cd_4_8	0	0		1.59
13	cd_4	12		12	525		16	cd_4	12		12	786		15	cd_4_8	0	0		0.4
14	cd_4	12		12	526		17	cd_4	12		12	351		16	cd_4_8	0	0		0.22
15	cd_4	12		12	537		18	cd_4	12		12	252		17	cd_4_8	0	0		0.22
16	cd_4	12		12	551		19	cd_4	12		12	1009.33		18	cd_4_8	0	0		0.12
17	cd_4	12		12	585		20	cd_4	12		12	435.333		19	cd_4_8	0	0		0.15
18	cd_4	12		12	596		21	cd_4	12		12	233		20	cd_4_8	0	0		0.22
19	cd_4	12		12	629		22	cd_4	12		12	286.333		21	cd_4_8	0	0		0.9
20	cd_4	12		12	634		23	cd_4	12		12	209		22	cd_4_8	0	0		0.14
21	cd_4	12		12	647		1	cd_8	12		12	1973		23	cd_4_8	0	0		0.3
22	cd_4	12		12	678		2	cd_8	12		12	759.5		24	cd_4_8	0	0		0.25
23	cd_4	12		12	1101		3	cd_8	12		12	1595		25	cd_4_8	0	0		0.93
24	cd_4	12		12	1103		4	cd_8	12		12	895.67		26	cd_4_8	0	0		0.16
1	cd_8	12		12	1785		5	cd_8	12		12	965.25		27	cd_4_8	0	0		0.41
2	cd_8	12		12	706		6	cd_8	12		12	680		28	cd_4_8	0	0		0.31
3	cd_8	12		12	545		7	cd_8	12		12	815		29	cd_4_8	0	0		0.29
4	cd_8	12		12	1395		8	cd_8	12		12	1430		30	cd_4_8	0	0		0.08
5	cd_8	12		12	1309		9	cd_8	12		12	1010		31	cd_4_8	0	0		0.33
6	cd_8	12		12	508		10	cd_8	12		12	669		32	cd_4_8	0	0		0.04
7	cd_8	12		12	1271		11	cd_8	12		12	703.333		33	cd_4_8	0	0		0.65
8	cd_8	12		12	930		12	cd_8	12		12	818		34	cd_4_8	0	0		0.13
9	cd_8	12		12	1097		13	cd_8	12		12	883		35	cd_4_8	0	0		0.26
10	cd_8	12		12	768		14	cd_8	12		12	635		36	cd_4_8	0	0		0.6
11	cd_8	12		12	707		15	cd_8	12		12	994.667		37	cd_4_8	0	0		0.27
12	cd_8	12		12	1633		16	cd_8	12		12	1514.33		38	cd_4_8	0	0		0.47
13	cd_8	12		12	1495		17	cd_8	12		12	791		39	cd_4_8	0	0		0.93
14	cd_8	12		12	995		18	cd_8	12		12	455.5		40	cd_4_8	0	0		0.65
15	cd_8	12		12	1954		19	cd_8	12		12	839.333		41	cd_4_8	0	0		0.06
16	cd_8	12		12	785		20	cd_8	12		12	1064.67		42	cd_4_8	0	0		0.32
17	cd_8	12		12	2083		21	cd_8	12		12	1392		43	cd_4_8	0	0		0.14
18	cd_8	12		12	693		22	cd_8	12		12	1117		44	cd_4_8	0	0		0.57
19	cd_8	12		12	1154		23	cd_8	12		12	350		45	cd_4_8	0	0		0.28
20	cd_8	12		12	639		1	cd_4_8	12		12	0.105423		46	cd_4_8	0	0		0.28
21	cd_8	12		12	601		2	cd_4_8	12		12	0.929559		47	cd_4_8	0	0		0.96
22	cd_8	12		12	1351		3	cd_4_8	12		12	0.348276		1	cv_log	0	0		1.69897
23	cd_8	12		12	609		4	cd_4_8	12		12	0.633046		2	cv_log	0	0		1.69897
24	cd_8	12		12	795		5	cd_4_8	12		12	0.197876		3	cv_log	0	0
1	cd_4_8	12		12	0.11		6	cd_4_8	12		12	0.544853		4	cv_log	0	0
2	cd_4_8	12		12	0.34		7	cd_4_8	12		12	0.697546		5	cv_log	0	0
3	cd_4_8	12		12	0.45		8	cd_4_8	12		12	0.181119		6	cv_log	0	0
4	cd_4_8	12		12	0.19		9	cd_4_8	12		12	0.29604		7	cv_log	0	0
5	cd_4_8	12		12	0.2		10	cd_4_8	12		12	0.481315		8	cv_log	0	0
6	cd_4_8	12		12	0.63		11	cd_4_8	12		12	0.481043		9	cv_log	0	0
7	cd_4_8	12		12	0.29		12	cd_4_8	12		12	0.288509		10	cv_log	0	0		1.69897
8	cd_4_8	12		12	0.46		13	cd_4_8	12		12	0.561721		11	cv_log	0	0
9	cd_4_8	12		12	0.4		14	cd_4_8	12		12	0.541732		12	cv_log	0	0
10	cd_4_8	12		12	0.62		15	cd_4_8	12		12	0.361595		13	cv_log	0	0
11	cd_4_8	12		12	0.7		16	cd_4_8	12		12	0.51904		14	cv_log	0	0		1.69897
12	cd_4_8	12		12	0.31		17	cd_4_8	12		12	0.443742		15	cv_log	0	0
13	cd_4_8	12		12	0.35		18	cd_4_8	12		12	0.553238		16	cv_log	0	0
14	cd_4_8	12		12	0.53		19	cd_4_8	12		12	1.20254		17	cv_log	0	0		1.69897
15	cd_4_8	12		12	0.27		20	cd_4_8	12		12	0.408892		18	cv_log	0	0		4.05258
16	cd_4_8	12		12	0.7		21	cd_4_8	12		12	0.167385		19	cv_log	0	0		1.69897
17	cd_4_8	12		12	0.28		22	cd_4_8	12		12	0.256341		20	cv_log	0	0		1.69897
18	cd_4_8	12		12	0.86		23	cd_4_8	12		12	0.597143		21	cv_log	0	0		2.41497
19	cd_4_8	12		12	0.55		1	cv_log	12		12	1.69897		22	cv_log	0	0		2.64738
20	cd_4_8	12		12	0.99		2	cv_log	12		12	1.69897		23	cv_log	0	0		2.88423
21	cd_4_8	12		12	1.08		3	cv_log	12		12	1.69897		24	cv_log	0	0		3.0569
22	cd_4_8	12		12	0.5		4	cv_log	12		12	1.69897		25	cv_log	0	0
23	cd_4_8	12		12	1.81		5	cv_log	12		12	3.58422		26	cv_log	0	0
24	cd_4_8	12		12	1.39		6	cv_log	12		12	1.39794		27	cv_log	0	0
1	cv_log	12		12	1.65321		7	cv_log	12		12	1.69897		28	cv_log	0	0		3.30449
2	cv_log	12		12	1.69897		8	cv_log	12		12	1.30103		29	cv_log	0	0		3.80754
3	cv_log	12		12	1.69897		9	cv_log	12		12	1.69897		30	cv_log	0	0		3.81941
4	cv_log	12		12	1.69897		10	cv_log	12		12	2.83948		31	cv_log	0	0		3.87622
5	cv_log	12		12	1.69897		11	cv_log	12		12	1.69897		32	cv_log	0	0		4.12057
6	cv_log	12		12	1.74819		12	cv_log	12		12	1.39794		33	cv_log	0	0		4.11538
7	cv_log	12		12	2.04922		13	cv_log	12		12	2.7364		34	cv_log	0	0
8	cv_log	12		12	1.69897		14	cv_log	12		12	1.69897		35	cv_log	0	0
9	cv_log	12		12	1.69897		15	cv_log	12		12	1.69897		36	cv_log	0	0		4.3032
10	cv_log	12		12	1.69897		16	cv_log	12		12	1.6721		37	cv_log	0	0
11	cv_log	12		12	2.60206		17	cv_log	12		12	1.69897		38	cv_log	0	0		4.38725
12	cv_log	12		12	2.09691		18	cv_log	12		12	1.69897		39	cv_log	0	0
13	cv_log	12		12	1.69897		19	cv_log	12		12	1.69897		40	cv_log	0	0		4.47641
14	cv_log	12		12	2.80889		20	cv_log	12		12	1.69897		41	cv_log	0	0
15	cv_log	12		12	2.5563		21	cv_log	12		12	1.69897		42	cv_log	0	0
16	cv_log	12		12	1.69897		22	cv_log	12		12	1.69897		43	cv_log	0	0
17	cv_log	12		12	1.87506		23	cv_log	12		12	1.69897		44	cv_log	0	0		4.53667
18	cv_log	12		12	1.30103		1	cd_4		24	24	260		45	cv_log	0	0
19	cv_log	12		12	1.81291		2	cd_4		24	24	312.6		46	cv_log	0	0		4.60977
20	cv_log	12		12	1.68124		3	cd_4		24	24	357		47	cv_log	0	0		4.69512
21	cv_log	12		12	1.77815		4	cd_4		24	24	358		1	cd_4	12		12	678
22	cv_log	12		12	1.92942		5	cd_4		24	24	381		2	cd_4	12		12	474
23	cv_log	12		12	1.30103		6	cd_4		24	24	406		3	cd_4	12		12	629
24	cv_log	12		12	1.69897		7	cd_4		24	24	423.666		4	cd_4	12		12	208
1	cd_4		24	24	908		8	cd_4		24	24	431.5		5	cd_4	12		12	706
2	cd_4		24	24	593		9	cd_4		24	24	433		6	cd_4	12		12	555.5
3	cd_4		24	24	821		10	cd_4		24	24	465.667		7	cd_4	12		12	567
4	cd_4		24	24	563		11	cd_4		24	24	467.667		8	cd_4	12		12	428.66
5	cd_4		24	24	653		12	cd_4		24	24	485		9	cd_4	12		12	525
6	cd_4		24	24	320		13	cd_4		24	24	526.667		10	cd_4	12		12	266.33
7	cd_4		24	24	566		14	cd_4		24	24	540		11	cd_4	12		12	550.66
8	cd_4		24	24	554		15	cd_4		24	24	550		12	cd_4	12		12	370.75
9	cd_4		24	24	706		16	cd_4		24	24	554		13	cd_4	12		12	647
10	cd_4		24	24	170		17	cd_4		24	24	558.667		14	cd_4	12		12	191
11	cd_4		24	24	633		18	cd_4		24	24	561		15	cd_4	12		12	193.66
12	cd_4		24	24	350		19	cd_4		24	24	593.5		16	cd_4	12		12	495.66
13	cd_4		24	24	706		20	cd_4		24	24	637.5		17	cd_4	12		12	370.5
14	cd_4		24	24	789		21	cd_4		24	24	755		18	cd_4	12		12	321.33
15	cd_4		24	24	662		22	cd_4		24	24	898.25		19	cd_4	12		12	568.5
16	cd_4		24	24	1127		23	cd_4		24	24	1029.5		20	cd_4	12		12	526
17	cd_4		24	24	498		1	cd_8		24	24	555.33		21	cd_4	12		12	259
18	cd_4		24	24	828		2	cd_8		24	24	1685.5		22	cd_4	12		12	299
19	cd_4		24	24	280		3	cd_8		24	24	422		23	cd_4	12		12	322
20	cd_4		24	24	312		4	cd_8		24	24	954		24	cd_4	12		12	634
21	cd_4		24	24	641		5	cd_8		24	24	1145		25	cd_4	12		12	338.333
22	cd_4		24	24	835		6	cd_8		24	24	1277		26	cd_4	12		12	236
23	cd_4		24	24	496		7	cd_8		24	24	920.667		27	cd_4	12		12	499
24	cd_4		24	24	329		8	cd_8		24	24	655		28	cd_4	12		12	496
1	cd_8		24	24	1039		9	cd_8		24	24	945		29	cd_4	12		12	1101
2	cd_8		24	24	851		10	cd_8		24	24	938.33		30	cd_4	12		12	344
3	cd_8		24	24	918		11	cd_8		24	24	1017.66		31	cd_4	12		12	359.667
4	cd_8		24	24	916		12	cd_8		24	24	685		32	cd_4	12		12	786
5	cd_8		24	24	1830		13	cd_8		24	24	695.333		33	cd_4	12		12	437.33
6	cd_8		24	24	968		14	cd_8		24	24	1169		34	cd_4	12		12	351
7	cd_8		24	24	724		15	cd_8		24	24	1268		35	cd_4	12		12	252
8	cd_8		24	24	1140		16	cd_8		24	24	873.5		36	cd_4	12		12	1009.33
9	cd_8		24	24	726		17	cd_8		24	24	1294.33		37	cd_4	12		12	1103
10	cd_8		24	24	981		18	cd_8		24	24	599.5		38	cd_4	12		12	435.333
11	cd_8		24	24	777		19	cd_8		24	24	952		39	cd_4	12		12	233
12	cd_8		24	24	397		20	cd_8		24	24	951.5		40	cd_4	12		12	243
13	cd_8		24	24	734		21	cd_8		24	24	865		41	cd_4	12		12	286.333
14	cd_8		24	24	818		22	cd_8		24	24	1324.5		42	cd_4	12		12	209
15	cd_8		24	24	1197		23	cd_8		24	24	784		43	cd_4	12		12	246
16	cd_8		24	24	648		1	cd_4_8		24	24	0.46819		44	cd_4	12		12	585
17	cd_8		24	24	832		2	cd_4_8		24	24	0.185464		45	cd_4	12		12	536.66
18	cd_8		24	24	595		3	cd_4_8		24	24	0.845972		46	cd_4	12		12	596
19	cd_8		24	24	589		4	cd_4_8		24	24	0.375262		47	cd_4	12		12	262.666
20	cd_8		24	24	534		5	cd_4_8		24	24	0.332751		1	cd_8	12		12	1351
21	cd_8		24	24	1174		6	cd_4_8		24	24	0.317933		2	cd_8	12		12	767.5
22	cd_8		24	24	2348		7	cd_4_8		24	24	0.460173		3	cd_8	12		12	1154
23	cd_8		24	24	579		8	cd_4_8		24	24	0.658779		4	cd_8	12		12	1973
24	cd_8		24	24	1411		9	cd_4_8		24	24	0.458201		5	cd_8	12		12	759.5
1	cd_4_8		24	24	0.87		10	cd_4_8		24	24	0.496272		6	cd_8	12		12	1595
2	cd_4_8		24	24	0.7		11	cd_4_8		24	24	0.459551		7	cd_8	12		12	895.67
3	cd_4_8		24	24	0.89		12	cd_4_8		24	24	0.708029		8	cd_8	12		12	929.66
4	cd_4_8		24	24	0.61		13	cd_4_8		24	24	0.75743		9	cd_8	12		12	1495
5	cd_4_8		24	24	0.36		14	cd_4_8		24	24	0.461933		10	cd_8	12		12	1309.33
6	cd_4_8		24	24	0.33		15	cd_4_8		24	24	0.433754		11	cd_8	12		12	785.33
7	cd_4_8		24	24	0.78		16	cd_4_8		24	24	0.63423		12	cd_8	12		12	1270.5
8	cd_4_8		24	24	0.49		17	cd_4_8		24	24	0.431625		13	cd_8	12		12	600.66
9	cd_4_8		24	24	0.97		18	cd_4_8		24	24	0.93578		14	cd_8	12		12	965.25
10	cd_4_8		24	24	0.17		19	cd_4_8		24	24	0.623424		15	cd_8	12		12	1785
11	cd_4_8		24	24	0.81		20	cd_4_8		24	24	0.669995		16	cd_8	12		12	707.33
12	cd_4_8		24	24	0.88		21	cd_4_8		24	24	0.872832		17	cd_8	12		12	680
13	cd_4_8		24	24	0.96		22	cd_4_8		24	24	0.67818		18	cd_8	12		12	508
14	cd_4_8		24	24	0.96		23	cd_4_8		24	24	1.31314		19	cd_8	12		12	815
15	cd_4_8		24	24	0.55		1	cv_log		24	24	1.69897		20	cd_8	12		12	995
16	cd_4_8		24	24	1.74		2	cv_log		24	24	1.69897		21	cd_8	12		12	1430
17	cd_4_8		24	24	0.6		3	cv_log		24	24	1.69897		22	cd_8	12		12	1010
18	cd_4_8		24	24	1.39		4	cv_log		24	24	1.30103		23	cd_8	12		12	669
19	cd_4_8		24	24	0.47		5	cv_log		24	24	1.30103		24	cd_8	12		12	638.66
20	cd_4_8		24	24	0.58		6	cv_log		24	24	1.30103		25	cd_8	12		12	703.333
21	cd_4_8		24	24	0.55		7	cv_log		24	24	1.69897		26	cd_8	12		12	818
22	cd_4_8		24	24	0.36		8	cv_log		24	24	1.30103		27	cd_8	12		12	1632.5
23	cd_4_8		24	24	0.86		9	cv_log		24	24	1.77085		28	cd_8	12		12	883
24	cd_4_8		24	24	0.23		10	cv_log		24	24	1.69897		29	cd_8	12		12	609
1	cv_log		24	24	1.69897		11	cv_log		24	24	1.69897		30	cd_8	12		12	635
2	cv_log		24	24	1.69897		12	cv_log		24	24	1.69897		31	cd_8	12		12	994.667
3	cv_log		24	24	1.69897		13	cv_log		24	24	1.69897		32	cd_8	12		12	1514.33
4	cv_log		24	24	1.69897		14	cv_log		24	24	2.91116		33	cd_8	12		12	1096.67
5	cv_log		24	24	1.69897		15	cv_log		24	24	1.30103		34	cd_8	12		12	791
6	cv_log		24	24	1.69897		16	cv_log		24	24	1.69897		35	cd_8	12		12	455.5
7	cv_log		24	24	1.69897		17	cv_log		24	24	1.69897		36	cd_8	12		12	839.333
8	cv_log		24	24	1.83251		18	cv_log		24	24	1.39794		37	cd_8	12		12	795
9	cv_log		24	24	1.30103		19	cv_log		24	24	1.39794		38	cd_8	12		12	1064.67
10	cv_log		24	24	1.30103		20	cv_log		24	24	1.69897		39	cd_8	12		12	1392
11	cv_log		24	24	1.30103		21	cv_log		24	24	1.69897		40	cd_8	12		12	705.5
12	cv_log		24	24	1.39794		22	cv_log		24	24	1.64542		41	cd_8	12		12	1117
13	cv_log		24	24	1.39794		23	cv_log		24	24	1.69897		42	cd_8	12		12	350
14	cv_log		24	24	1.30103									43	cd_8	12		12	544.5
15	cv_log		24	24	1.69897									44	cd_8	12		12	2083
16	cv_log		24	24	1.30103									45	cd_8	12		12	1954
17	cv_log		24	24	1.69897									46	cd_8	12		12	692.5
18	cv_log		24	24	2.99056									47	cd_8	12		12	1395
19	cv_log		24	24	1.69897									1	cd_4_8	12		12	0.50185
20	cv_log		24	24	1.69897									2	cd_4_8	12		12	0.61759
21	cv_log		24	24	1.69897									3	cd_4_8	12		12	0.545061
22	cv_log		24	24	1.69897									4	cd_4_8	12		12	0.105423
23	cv_log		24	24	1.39794									5	cd_4_8	12		12	0.929559
24	cv_log		24	24	1.75587									6	cd_4_8	12		12	0.348276
														7	cd_4_8	12		12	0.633046
														8	cd_4_8	12		12	0.461093
														9	cd_4_8	12		12	0.351171
														10	cd_4_8	12		12	0.203409
														11	cd_4_8	12		12	0.701183
														12	cd_4_8	12		12	0.291814
														13	cd_4_8	12		12	1.07715
														14	cd_4_8	12		12	0.197876
														15	cd_4_8	12		12	0.108493
														16	cd_4_8	12		12	0.700748
														17	cd_4_8	12		12	0.544853
														18	cd_4_8	12		12	0.632539
														19	cd_4_8	12		12	0.697546
														20	cd_4_8	12		12	0.528643
														21	cd_4_8	12		12	0.181119
														22	cd_4_8	12		12	0.29604
														23	cd_4_8	12		12	0.481315
														24	cd_4_8	12		12	0.992703
														25	cd_4_8	12		12	0.481043
														26	cd_4_8	12		12	0.288509
														27	cd_4_8	12		12	0.305666
														28	cd_4_8	12		12	0.561721
														29	cd_4_8	12		12	1.80788
														30	cd_4_8	12		12	0.541732
														31	cd_4_8	12		12	0.361595
														32	cd_4_8	12		12	0.51904
														33	cd_4_8	12		12	0.39878
														34	cd_4_8	12		12	0.443742
														35	cd_4_8	12		12	0.553238
														36	cd_4_8	12		12	1.20254
														37	cd_4_8	12		12	1.38742
														38	cd_4_8	12		12	0.408892
														39	cd_4_8	12		12	0.167385
														40	cd_4_8	12		12	0.344437
														41	cd_4_8	12		12	0.256341
														42	cd_4_8	12		12	0.597143
														43	cd_4_8	12		12	0.451791
														44	cd_4_8	12		12	0.280845
														45	cd_4_8	12		12	0.274647
														46	cd_4_8	12		12	0.86065
														47	cd_4_8	12		12	0.188291
														1	cv_log	12		12	1.92942
														2	cv_log	12		12	1.69897
														3	cv_log	12		12	1.81291
														4	cv_log	12		12	1.69897
														5	cv_log	12		12	1.69897
														6	cv_log	12		12	1.69897
														7	cv_log	12		12	1.69897
														8	cv_log	12		12	1.69897
														9	cv_log	12		12	1.69897
														10	cv_log	12		12	1.69897
														11	cv_log	12		12	1.69897
														12	cv_log	12		12	2.04922
														13	cv_log	12		12	1.77815
														14	cv_log	12		12	3.58422
														15	cv_log	12		12	1.65321
														16	cv_log	12		12	2.60206
														17	cv_log	12		12	1.39794
														18	cv_log	12		12	1.74819
														19	cv_log	12		12	1.69897
														20	cv_log	12		12	2.80889
														21	cv_log	12		12	1.30103
														22	cv_log	12		12	1.69897
														23	cv_log	12		12	2.83948
														24	cv_log	12		12	1.68124
														25	cv_log	12		12	1.69897
														26	cv_log	12		12	1.39794
														27	cv_log	12		12	2.09691
														28	cv_log	12		12	2.7364
														29	cv_log	12		12	1.30103
														30	cv_log	12		12	1.69897
														31	cv_log	12		12	1.69897
														32	cv_log	12		12	1.6721
														33	cv_log	12		12	1.69897
														34	cv_log	12		12	1.69897
														35	cv_log	12		12	1.69897
														36	cv_log	12		12	1.69897
														37	cv_log	12		12	1.69897
														38	cv_log	12		12	1.69897
														39	cv_log	12		12	1.69897
														40	cv_log	12		12	1.69897
														41	cv_log	12		12	1.69897
														42	cv_log	12		12	1.69897
														43	cv_log	12		12	1.69897
														44	cv_log	12		12	1.87506
														45	cv_log	12		12	2.5563
														46	cv_log	12		12	1.30103
														47	cv_log	12		12	1.69897
														1	cd_4		24	24	908
														2	cd_4		24	24	593.33
														3	cd_4		24	24	821
														4	cd_4		24	24	563
														5	cd_4		24	24	652.5
														6	cd_4		24	24	320.33
														7	cd_4		24	24	566
														8	cd_4		24	24	554
														9	cd_4		24	24	706
														10	cd_4		24	24	170
														11	cd_4		24	24	633.33
														12	cd_4		24	24	350
														13	cd_4		24	24	705.5
														14	cd_4		24	24	789
														15	cd_4		24	24	662
														16	cd_4		24	24	1127
														17	cd_4		24	24	497.66
														18	cd_4		24	24	827.5
														19	cd_4		24	24	279.5
														20	cd_4		24	24	311.5
														21	cd_4		24	24	641
														22	cd_4		24	24	834.66
														23	cd_4		24	24	495.5
														24	cd_4		24	24	328.5
														25	cd_4		24	24	260
														26	cd_4		24	24	312.6
														27	cd_4		24	24	357
														28	cd_4		24	24	358
														29	cd_4		24	24	381
														30	cd_4		24	24	406
														31	cd_4		24	24	423.666
														32	cd_4		24	24	431.5
														33	cd_4		24	24	433
														34	cd_4		24	24	465.667
														35	cd_4		24	24	467.667
														36	cd_4		24	24	485
														37	cd_4		24	24	526.667
														38	cd_4		24	24	540
														39	cd_4		24	24	550
														40	cd_4		24	24	554
														41	cd_4		24	24	558.667
														42	cd_4		24	24	561
														43	cd_4		24	24	593.5
														44	cd_4		24	24	637.5
														45	cd_4		24	24	755
														46	cd_4		24	24	898.25
														47	cd_4		24	24	1029.5
														1	cd_8		24	24	1038.5
														2	cd_8		24	24	851.33
														3	cd_8		24	24	918
														4	cd_8		24	24	916
														5	cd_8		24	24	1829.5
														6	cd_8		24	24	967.666
														7	cd_8		24	24	724
														8	cd_8		24	24	1140
														9	cd_8		24	24	726
														10	cd_8		24	24	981
														11	cd_8		24	24	777.33
														12	cd_8		24	24	397
														13	cd_8		24	24	733.5
														14	cd_8		24	24	818
														15	cd_8		24	24	1197
														16	cd_8		24	24	648
														17	cd_8		24	24	832.33
														18	cd_8		24	24	594.5
														19	cd_8		24	24	588.5
														20	cd_8		24	24	534
														21	cd_8		24	24	1174
														22	cd_8		24	24	2348
														23	cd_8		24	24	579
														24	cd_8		24	24	1411
														25	cd_8		24	24	555.33
														26	cd_8		24	24	1685.5
														27	cd_8		24	24	422
														28	cd_8		24	24	954
														29	cd_8		24	24	1145
														30	cd_8		24	24	1277
														31	cd_8		24	24	920.667
														32	cd_8		24	24	655
														33	cd_8		24	24	945
														34	cd_8		24	24	938.33
														35	cd_8		24	24	1017.66
														36	cd_8		24	24	685
														37	cd_8		24	24	695.333
														38	cd_8		24	24	1169
														39	cd_8		24	24	1268
														40	cd_8		24	24	873.5
														41	cd_8		24	24	1294.33
														42	cd_8		24	24	599.5
														43	cd_8		24	24	952
														44	cd_8		24	24	951.5
														45	cd_8		24	24	865
														46	cd_8		24	24	1324.5
														47	cd_8		24	24	784
														1	cd_4_8		24	24	0.874338
														2	cd_4_8		24	24	0.696945
														3	cd_4_8		24	24	0.894336
														4	cd_4_8		24	24	0.614629
														5	cd_4_8		24	24	0.356655
														6	cd_4_8		24	24	0.331034
														7	cd_4_8		24	24	0.781768
														8	cd_4_8		24	24	0.485965
														9	cd_4_8		24	24	0.972452
														10	cd_4_8		24	24	0.173293
														11	cd_4_8		24	24	0.81475
														12	cd_4_8		24	24	0.881612
														13	cd_4_8		24	24	0.961827
														14	cd_4_8		24	24	0.964548
														15	cd_4_8		24	24	0.553049
														16	cd_4_8		24	24	1.7392
														17	cd_4_8		24	24	0.597912
														18	cd_4_8		24	24	1.39193
														19	cd_4_8		24	24	0.474936
														20	cd_4_8		24	24	0.583333
														21	cd_4_8		24	24	0.545997
														22	cd_4_8		24	24	0.355477
														23	cd_4_8		24	24	0.855786
														24	cd_4_8		24	24	0.232814
														25	cd_4_8		24	24	0.46819
														26	cd_4_8		24	24	0.185464
														27	cd_4_8		24	24	0.845972
														28	cd_4_8		24	24	0.375262
														29	cd_4_8		24	24	0.332751
														30	cd_4_8		24	24	0.317933
														31	cd_4_8		24	24	0.460173
														32	cd_4_8		24	24	0.658779
														33	cd_4_8		24	24	0.458201
														34	cd_4_8		24	24	0.496272
														35	cd_4_8		24	24	0.459551
														36	cd_4_8		24	24	0.708029
														37	cd_4_8		24	24	0.75743
														38	cd_4_8		24	24	0.461933
														39	cd_4_8		24	24	0.433754
														40	cd_4_8		24	24	0.63423
														41	cd_4_8		24	24	0.431625
														42	cd_4_8		24	24	0.93578
														43	cd_4_8		24	24	0.623424
														44	cd_4_8		24	24	0.669995
														45	cd_4_8		24	24	0.872832
														46	cd_4_8		24	24	0.67818
														47	cd_4_8		24	24	1.31314
														1	cv_log		24	24	1.69897
														2	cv_log		24	24	1.69897
														3	cv_log		24	24	1.69897
														4	cv_log		24	24	1.69897
														5	cv_log		24	24	1.69897
														6	cv_log		24	24	1.69897
														7	cv_log		24	24	1.69897
														8	cv_log		24	24	1.83251
														9	cv_log		24	24	1.30103
														10	cv_log		24	24	1.30103
														11	cv_log		24	24	1.30103
														12	cv_log		24	24	1.39794
														13	cv_log		24	24	1.39794
														14	cv_log		24	24	1.30103
														15	cv_log		24	24	1.69897
														16	cv_log		24	24	1.30103
														17	cv_log		24	24	1.69897
														18	cv_log		24	24	2.99056
														19	cv_log		24	24	1.69897
														20	cv_log		24	24	1.69897
														21	cv_log		24	24	1.69897
														22	cv_log		24	24	1.69897
														23	cv_log		24	24	1.39794
														24	cv_log		24	24	1.75587
														25	cv_log		24	24	1.69897
														26	cv_log		24	24	1.69897
														27	cv_log		24	24	1.69897
														28	cv_log		24	24	1.30103
														29	cv_log		24	24	1.30103
														30	cv_log		24	24	1.30103
														31	cv_log		24	24	1.69897
														32	cv_log		24	24	1.30103
														33	cv_log		24	24	1.77085
														34	cv_log		24	24	1.69897
														35	cv_log		24	24	1.69897
														36	cv_log		24	24	1.69897
														37	cv_log		24	24	1.69897
														38	cv_log		24	24	2.91116
														39	cv_log		24	24	1.30103
														40	cv_log		24	24	1.69897
														41	cv_log		24	24	1.69897
														42	cv_log		24	24	1.39794
														43	cv_log		24	24	1.39794
														44	cv_log		24	24	1.69897
														45	cv_log		24	24	1.69897
														46	cv_log		24	24	1.64542
														47	cv_log		24	24	1.69897
