# Supplementary material for: Seroprevalence of hepatitis B virus (HBV) and hepatitis C virus (HCV) among human immunodeficiency virus (HIV)-infected patients in an HBV endemic area in Brazil
Source: PLoS One. 2018 Sep 7;13(9):e0203272. doi: 10.1371/journal.pone.0203272 (PMC6128547; doi:10.1371/journal.pone.0203272)
Supplement: S2 File — Subtitles Stata. Age: ≥ 50 = 0, 18–29 = 2, 30–49 = 1; Education: > 8 years = 0, ≤ 8 years = 1; Sex: Female = 0, Male = 1; IDU: no = 0, yes = 1; Period since HIV diagnosis: <3 years = 2; 3–5 years = 1; > 5 years = 0. (LOG) [file pone.0203272.s004.log]

-----------------------------------------------------------------------------------------------------------------------------------------
       log:  C:\Users\Leyde\Documents\Doutorado\Doutorado Claudinei\Estat�stica\Table 2. Odds Ratio.log
  log type:  text
 opened on:  21 May 2018, 00:16:23

. mhodds  HIV_monoinfected_vs_HIV_HBV transformed_age_1, c(0,1)

Maximum likelihood estimate of the odds ratio
Comparing transform~_1==0 vs. transform~_1==1

    ----------------------------------------------------------------
     Odds Ratio    chi2(1)        P>chi2        [95% Conf. Interval]
    ----------------------------------------------------------------
       0.947764       0.01        0.9089         0.378241   2.374823
    ----------------------------------------------------------------

. mhodds  HIV_monoinfected_vs_HIV_HBV transformed_age_1, c(0,2)

Maximum likelihood estimate of the odds ratio
Comparing transform~_1==0 vs. transform~_1==2

    ----------------------------------------------------------------
     Odds Ratio    chi2(1)        P>chi2        [95% Conf. Interval]
    ----------------------------------------------------------------
       2.054676       1.95        0.1623         0.732048   5.766960
    ----------------------------------------------------------------

. mhodds   HIV_monoinfected_vs_HIV_HBV degree_level21, c(1,0)

Maximum likelihood estimate of the odds ratio
Comparing degree_le~21==1 vs. degree_le~21==0

    ----------------------------------------------------------------
     Odds Ratio    chi2(1)        P>chi2        [95% Conf. Interval]
    ----------------------------------------------------------------
       2.024291       4.28        0.0385         1.023696   4.002902
    ----------------------------------------------------------------

. mhodds  hiv_monoinfected_vs_hiv_hcv sex, c(1,0)

Maximum likelihood estimate of the odds ratio
Comparing sex==1 vs. sex==0

    ----------------------------------------------------------------
     Odds Ratio    chi2(1)        P>chi2        [95% Conf. Interval]
    ----------------------------------------------------------------
       1.651103       2.07        0.1504         0.827646   3.293849
    ----------------------------------------------------------------

. mhodds  hiv_monoinfected_vs_hiv_hcv degree_level1, c(1,0)

Maximum likelihood estimate of the odds ratio
Comparing degree_le~l1==1 vs. degree_le~l1==0

    ----------------------------------------------------------------
     Odds Ratio    chi2(1)        P>chi2        [95% Conf. Interval]
    ----------------------------------------------------------------
       1.654135       2.14        0.1433         0.837123   3.268531
    ----------------------------------------------------------------

. mhodds  hiv_monoinfected_vs_hiv_hcv transformed_diagnostic_period, c(1,2)

Maximum likelihood estimate of the odds ratio
Comparing transforme~d==1 vs. transforme~d==2

    ----------------------------------------------------------------
     Odds Ratio    chi2(1)        P>chi2        [95% Conf. Interval]
    ----------------------------------------------------------------
       3.113069       2.64        0.1041         0.734335  13.197240
    ----------------------------------------------------------------

. mhodds  hiv_monoinfected_vs_hiv_hcv transformed_diagnostic_period, c(0,2)

Maximum likelihood estimate of the odds ratio
Comparing transforme~d==0 vs. transforme~d==2

    ----------------------------------------------------------------
     Odds Ratio    chi2(1)        P>chi2        [95% Conf. Interval]
    ----------------------------------------------------------------
       8.297980      17.04        0.0000         2.491812  27.633096
    ----------------------------------------------------------------

. mhodds hiv_monoinfected_vs_hiv_hcv injectable_drugs, c(1,0)

Maximum likelihood estimate of the odds ratio
Comparing injectable~s==1 vs. injectable~s==0

    ----------------------------------------------------------------
     Odds Ratio    chi2(1)        P>chi2        [95% Conf. Interval]
    ----------------------------------------------------------------
      13.800000      23.59        0.0000         3.435240  55.437172
    ----------------------------------------------------------------

. log close
       log:  C:\Users\Leyde\Documents\Doutorado\Doutorado Claudinei\Estat�stica\Table 2. Odds Ratio.log
  log type:  text
 closed on:  21 May 2018, 00:19:20
-----------------------------------------------------------------------------------------------------------------------------------------
